# Supplementary material for: Genetic Evaluation of Dual-Purpose Buffaloes (Bubalus bubalis) in Colombia Using Principal Component Analysis
Source: PLoS One. 2015 Jul 31;10(7):e0132811. doi: 10.1371/journal.pone.0132811 (PMC4521921; doi:10.1371/journal.pone.0132811)
Supplement: S1 Dataset — (XLSX) [file pone.0132811.s001.xlsx]

## Sheet: Hoja1
id	sire	dam	sx	cg	N	W18	age
925	0	0	2	200726	1	262	481
1370	0	0	1	200526	7	190	509
1412	0	0	1	200914	1	378	487
1547	0	0	1	200426	5	208	528
1963	0	0	2	200616	1	222	519
1965	0	0	2	200616	1	279	509
2962	0	126	2	201034	2	293	535
2963	0	126	2	200934	1	335	463
3143	0	430	2	201211	3	255	528
3253	0	547	1	201311	2	221	468
3392	0	677	2	201024	2	420	489
3417	0	708	2	201114	2	295	459
3816	0	0	2	200913	9	242	467
3839	0	0	2	200533	6	297	458
3983	0	0	2	201113	3	265	466
4196	0	0	2	200223	1	287	514
4199	0	0	2	200911	5	300	458
4288	0	0	2	201121	9	275	522
4347	0	0	2	201121	9	329	509
4356	0	0	2	201023	1	212	469
4359	0	0	2	200123	4	145	485
4365	0	0	2	201111	8	260	454
4384	0	0	2	201121	12	356	506
4405	0	0	2	201121	5	339	506
4415	0	0	2	201121	7	359	521
4442	0	0	2	201023	11	252	452
4443	0	0	2	201111	4	280	451
4467	0	0	2	201111	9	291	450
4468	0	0	2	201221	8	222	491
4477	0	0	2	200921	6	258	471
4525	0	0	2	200626	1	286	526
4552	0	0	1	200721	2	296	466
4574	0	0	2	201121	13	298	495
4787	0	0	2	200526	6	264	498
4827	0	0	2	200523	2	241	522
4968	0	0	2	200621	3	255	498
5176	0	0	2	201023	4	307	459
5231	0	0	2	200836	1	186	485
5240	0	0	2	200733	2	313	496
5347	0	0	2	200731	9	329	486
5413	0	0	2	200736	1	280	458
5422	0	0	2	200736	3	305	458
5484	0	0	2	200736	9	235	459
5507	0	0	2	200736	4	266	469
5518	0	0	2	200533	2	238	450
5542	0	0	2	200211	1	278	538
5586	0	0	2	200731	3	253	466
5908	0	0	2	201113	5	274	471
5985	0	0	2	201113	1	260	479
5999	0	0	2	201113	5	270	475
6148	0	0	2	200121	2	176	530
6163	0	0	2	201221	4	257	529
6172	0	0	2	201221	8	261	527
6191	0	0	2	200211	3	196	506
6204	0	0	2	200111	2	174	522
6208	0	0	2	201221	4	234	518
6214	0	0	2	200111	2	200	529
6219	0	0	2	201221	10	287	514
6240	0	0	2	200111	3	150	519
6402	0	0	2	200211	3	207	521
7653	0	0	2	200523	1	166	486
8267	0	0	2	200636	6	187	477
8522	0	3497	2	200934	1	353	463
8528	0	3507	2	200213	3	220	538
8542	942	827	2	201024	1	340	468
8554	0	829	1	200924	1	317	456
8559	5926	831	2	201114	6	320	497
8561	5926	831	1	200934	5	427	517
8573	0	837	2	200121	1	182	451
8585	942	840	2	201034	1	308	456
8599	0	3538	2	200934	1	374	463
8611	6236	843	1	200317	2	227	468
8612	0	843	2	201117	9	210	478
8617	0	843	1	200537	4	300	529
8643	0	3555	1	200934	1	410	538
8647	2279	3558	2	201034	1	262	463
8656	0	3561	2	200831	9	290	453
8665	0	3565	1	200924	1	365	456
8677	5131	3574	1	200317	5	231	459
8687	2279	858	2	201034	1	315	452
8694	0	3581	2	201121	10	299	525
8706	5081	3583	2	201117	6	290	521
8712	2279	862	2	201114	1	335	502
8807	0	3678	2	200733	6	276	513
8819	0	909	1	200317	4	199	499
8837	1641	913	2	200934	1	333	514
8843	0	917	2	200537	2	360	538
8865	0	3703	1	200117	1	190	520
8871	6387	3709	2	200417	5	256	482
8909	0	937	2	201134	2	300	472
8911	2279	937	2	201034	1	267	460
8928	5655	940	1	200537	6	288	486
8948	942	3742	2	201034	2	325	520
8950	0	946	2	201134	2	320	502
8963	0	948	2	200821	10	232	525
9010	0	960	2	200711	5	172	450
9041	5926	973	1	200934	2	329	513
9048	0	975	1	200537	2	290	525
9101	6236	3819	1	200317	4	216	519
9120	0	1003	2	200211	2	252	539
9121	0	1003	2	200333	4	254	489
9138	0	1011	2	201114	2	332	454
9160	0	1019	2	200821	9	264	522
9161	0	1019	2	200323	4	220	531
9172	5578	3866	2	200512	4	194	450
9176	821	1033	1	200211	3	326	479
9193	0	3876	1	200523	5	234	460
9235	0	1050	2	200111	2	170	535
9237	0	1051	1	201114	2	325	506
9287	0	1062	2	201314	1	330	534
9301	3563	3935	1	200227	3	340	528
9312	5131	1066	1	200317	3	210	472
9332	0	1070	1	200537	1	316	533
9344	821	1073	2	200213	3	228	533
9355	821	3950	2	200216	3	240	460
9365	0	1076	1	200537	5	225	454
9379	0	1079	2	200213	5	240	480
9416	0	1089	2	201017	2	292	499
9430	0	1091	1	200537	1	330	527
9432	6728	1093	1	200211	2	300	532
9434	0	1093	2	201113	11	266	467
9435	0	1093	2	201011	10	245	456
9438	3696	1095	1	200511	5	250	456
9451	0	3987	2	201234	2	263	464
9458	821	1097	2	200211	2	231	496
9490	0	4002	1	201214	2	247	450
9507	0	1112	2	200517	3	263	453
9560	0	1129	2	200211	3	280	493
9569	3563	1132	1	200317	4	244	471
9589	0	4036	2	201123	12	230	468
9591	0	4036	2	201411	14	154	506
9594	0	4036	2	200711	8	208	480
9596	3453	4038	2	200213	4	230	481
9601	5131	1134	1	200317	4	242	468
9607	6852	1137	2	200512	3	190	472
9612	0	4042	1	200317	1	269	482
9613	0	4042	1	200617	3	226	540
9644	3495	1142	1	200211	2	285	516
9645	0	1142	2	200531	6	235	475
9647	0	1142	2	201011	10	225	462
9653	0	1144	2	200923	10	267	468
9676	0	4063	1	201227	10	180	526
9678	1641	1149	2	201114	2	325	533
9679	1641	1149	2	200934	1	375	482
9685	6236	1153	1	200317	4	239	520
9693	0	1156	2	200621	5	302	504
9701	0	1160	2	200131	4	155	451
9717	0	1166	2	200711	9	246	467
9721	821	1167	1	200216	3	260	474
9722	3696	1167	1	200511	6	280	500
9723	0	1167	1	201131	10	335	480
9741	0	1172	2	201221	14	248	455
9745	0	1172	2	200911	11	245	463
9763	0	1176	2	200123	2	218	533
9789	0	4100	2	200737	5	220	462
9792	0	1184	2	201134	1	326	501
9870	0	4142	2	200131	2	142	493
9906	0	4158	2	200613	8	245	459
9907	0	4158	2	200111	3	180	492
9922	0	1229	1	201227	11	187	517
9925	0	4165	2	201013	10	171	472
9935	0	4174	2	200733	1	315	472
9948	0	4178	2	201117	9	260	461
9955	0	4179	2	200121	3	220	458
9983	0	4196	2	201031	7	290	461
9986	0	4199	2	201131	1	260	532
10004	0	4203	2	200211	3	221	530
10009	0	4208	2	200821	9	235	517
10018	0	4214	2	200921	9	229	522
10057	0	4235	2	201114	2	313	466
10097	0	1260	2	201117	7	230	487
10098	0	4256	1	200811	7	338	492
10100	0	4257	2	201223	10	310	476
10105	0	4262	2	201121	12	209	505
10107	0	1263	1	201214	3	303	473
10108	1641	1263	2	201114	2	309	529
10109	0	1264	2	200217	1	312	532
10136	942	1272	2	201114	2	364	491
10153	4921	4289	1	200317	4	276	459
10165	0	4299	2	201211	5	260	526
10172	0	4301	2	201011	7	226	521
10176	0	4302	2	201114	2	315	468
10178	0	4302	1	200934	1	357	496
10221	0	4328	2	200331	1	183	500
10229	821	4332	1	200211	3	232	466
10230	0	4332	2	200711	8	276	470
10235	0	4333	2	200211	2	290	536
10268	0	1309	1	201114	2	352	489
10291	0	4362	2	200211	4	219	454
10307	0	4373	2	200436	6	164	457
10317	0	4377	2	200111	2	135	503
10348	0	4399	2	201224	2	356	528
10356	0	4403	2	201211	6	186	482
10358	0	4404	2	201314	2	330	534
10359	0	4405	2	201331	1	191	467
10394	0	4421	2	200512	4	187	513
10397	0	4423	2	200731	7	202	450
10402	0	4424	2	200211	2	245	523
10404	0	4424	2	201011	10	253	496
10412	0	4430	2	199921	1	310	538
10416	0	4430	2	201111	12	223	495
10417	0	4430	2	200211	3	215	494
10434	0	1351	2	201114	2	254	454
10445	0	1354	1	200934	1	380	513
10453	0	4447	2	200731	8	225	459
10460	0	4447	2	201111	11	240	457
10486	0	1360	1	201114	2	310	490
10487	1641	1360	2	201014	1	338	456
10498	0	1367	1	200914	1	405	505
10525	0	4492	2	201133	5	155	451
10563	3563	4511	1	200317	4	267	468
10605	0	1389	2	201124	2	321	538
10612	3435	4533	1	200331	3	340	490
10613	3491	4533	1	200211	2	300	515
10615	0	4533	2	201411	11	258	456
10617	0	4533	2	201011	8	281	505
10647	0	1404	1	201114	3	290	534
10648	0	1404	1	200914	2	425	504
10651	3794	4552	2	201111	10	330	472
10678	1626	4577	1	200617	3	248	462
10682	0	4579	2	200921	9	318	531
10691	0	1426	1	201114	2	332	455
10692	1641	1426	1	200934	1	366	496
10706	0	4590	2	201137	9	224	533
10734	0	4597	2	200921	11	192	516
10743	4664	4599	1	200227	3	330	528
10764	0	1440	2	201314	2	310	513
10779	0	4618	2	201031	12	177	452
10815	0	1456	2	201314	2	366	523
10840	0	4662	2	199921	1	250	490
10846	0	4663	2	201217	8	155	463
10906	0	4699	1	200317	4	214	507
10947	0	4729	2	201111	12	229	480
10951	0	4729	2	200413	5	196	535
10975	0	4744	2	200227	5	310	526
10980	0	4745	2	201111	12	230	482
10982	0	4747	2	200913	4	293	482
10984	6830	4752	1	200211	6	290	527
10995	0	4760	2	200111	3	164	520
11016	0	4773	1	200317	4	200	513
11033	0	4783	2	200811	8	267	514
11068	0	4801	1	200523	6	285	489
11080	0	4809	2	200531	6	255	481
11092	0	4816	2	200213	2	200	524
11095	0	4819	1	201114	2	360	500
11105	942	4832	2	201024	2	345	484
11124	0	4848	1	200227	2	360	537
11127	0	4849	2	201133	1	265	471
11144	0	4862	2	200916	11	262	494
11163	0	4877	1	201211	13	346	481
11169	3485	4881	2	200711	7	263	464
11175	0	4884	1	201114	2	363	496
11195	0	4896	2	200727	6	250	539
11210	0	4902	2	201117	12	286	495
11218	0	1569	2	200927	6	180	484
11248	0	1579	2	201314	2	365	534
11255	0	4930	2	200711	6	285	477
11266	6236	4933	1	200317	5	205	459
11279	3450	4950	1	200313	4	290	516
11298	0	4961	1	200317	4	232	488
11301	0	1594	2	201114	2	315	464
11313	5131	1601	1	200317	4	226	458
11318	0	4976	2	200121	2	220	489
11343	0	1612	2	201324	2	273	505
11394	0	5039	2	200211	4	242	452
11404	0	5046	2	200111	2	185	529
11559	0	5133	2	200211	4	246	456
11584	6916	5139	1	200211	3	240	500
11651	6730	5171	1	200211	4	270	536
11665	0	5181	2	200211	2	231	516
11675	0	5195	1	200412	2	270	495
11689	0	5202	1	200914	1	405	505
11697	0	5203	2	201011	11	155	512
11732	0	5222	2	200211	4	206	496
11741	0	5230	2	200831	10	261	453
11742	0	5230	1	201211	13	297	462
11766	0	5255	2	200934	1	368	463
11802	0	5265	2	201111	12	210	469
11839	6751	5289	1	200211	2	310	513
11888	0	5319	2	200211	4	220	539
11893	0	5320	1	200317	6	297	507
11917	0	5332	2	200111	2	195	536
11921	0	5334	2	200621	6	270	460
11939	0	1793	2	200432	7	265	470
11953	0	5356	2	200227	3	360	510
11964	2905	5365	1	200727	7	324	459
12001	0	5379	2	200531	7	230	457
12004	0	5380	2	200211	2	230	517
12005	0	5380	2	201111	8	167	475
12020	4028	1810	2	200512	3	260	494
12027	0	5393	1	200227	1	350	517
12061	0	5416	2	200211	4	221	538
12078	1641	5423	2	201114	2	320	525
12120	0	5446	1	200227	3	360	517
12125	0	1837	2	200522	2	280	512
12130	3563	5450	1	200337	3	185	461
12135	818	5452	1	200511	5	325	484
12136	0	5452	2	200133	2	172	453
12141	6728	5456	1	200211	1	270	529
12150	5926	1842	1	200934	2	392	482
12156	0	5465	2	201111	6	245	484
12158	0	5465	2	201211	7	188	486
12159	0	5465	2	201011	5	199	492
12175	0	5477	2	200227	1	312	536
12183	0	1854	1	201234	2	214	453
12188	810	5489	1	200331	4	312	458
12197	0	5495	2	201211	8	210	468
12198	0	5495	2	201011	6	173	472
12200	0	5495	2	201111	7	200	522
12206	821	5500	2	200211	3	243	501
12213	0	1859	2	200934	1	241	463
12214	3530	5505	1	200211	4	260	508
12216	0	5505	2	201111	12	340	472
12256	0	1870	2	201022	7	241	487
12264	5926	1871	1	200934	3	379	466
12271	0	5538	2	200111	2	175	530
12286	0	5546	1	200227	2	360	537
12329	0	5591	2	200823	4	339	465
12359	0	5625	2	201113	5	261	485
12366	5131	1907	1	200317	3	230	451
12382	0	5646	2	200934	1	291	463
12395	0	1914	2	201314	2	366	514
12422	0	1921	1	200914	1	360	505
12423	5926	1921	1	201014	2	320	454
12435	0	1925	2	201034	1	343	453
12483	0	5729	2	201114	3	337	451
12490	0	5736	2	201112	10	220	535
12491	0	5736	2	200512	4	250	502
12544	0	5757	2	200733	7	278	506
12555	0	5759	2	201126	6	210	505
12561	0	5766	2	200333	1	272	477
12563	0	5766	2	200711	4	289	458
12590	0	1948	2	200934	1	347	498
12594	0	5786	2	200111	3	160	511
12611	0	1953	2	200934	1	254	463
12627	0	1955	2	200211	3	230	494
12646	0	5809	2	200816	1	379	496
12647	0	1962	2	200934	1	309	463
12649	0	5817	1	200317	1	273	520
12651	0	5817	2	201117	7	215	462
12662	0	5821	1	201211	13	275	465
12774	1626	5903	1	200337	4	345	537
12786	0	5914	2	200733	2	309	462
12793	0	5920	2	201137	5	307	539
12828	5131	5938	1	200317	4	255	478
12833	0	5940	2	201114	1	325	491
12842	2905	5945	2	200537	5	300	450
12864	0	5966	2	200913	6	292	492
12883	1626	2030	1	200317	2	197	457
12916	0	5986	2	200131	3	140	459
12955	0	6006	2	200111	2	223	463
12986	0	6022	2	201137	10	222	506
12988	4675	6023	1	200317	1	257	513
12995	3563	2061	1	200337	2	290	474
13018	2905	6035	1	200537	6	345	527
13019	0	6036	2	200211	3	230	465
13078	0	6060	1	200217	3	216	519
13083	6650	6061	1	200211	4	310	506
13085	0	6061	2	200413	5	316	512
13107	5131	6069	1	200317	4	232	452
13125	0	6081	2	200211	3	158	524
13144	0	6087	1	201321	12	238	522
13170	4267	6099	2	200831	9	295	468
13211	4675	2112	1	200317	2	219	482
13228	0	6130	2	200111	2	194	510
13236	0	6134	2	200121	3	213	463
13244	0	6138	2	200431	5	304	479
13270	818	6158	1	200511	5	205	489
13271	0	6158	2	201111	10	216	512
13283	5578	2134	2	200522	5	270	540
13299	0	6174	2	201211	12	210	487
13314	0	2139	2	201011	2	202	524
13315	0	2139	2	201111	3	185	457
13316	0	6186	2	200213	3	228	498
13357	0	6213	2	201113	13	270	474
13364	0	6218	2	200821	2	215	523
13365	0	6220	2	201111	2	215	506
13371	0	6229	2	200211	4	226	528
13379	0	6232	2	200211	4	232	537
13381	0	6233	1	200317	3	271	500
13396	0	6240	2	200421	1	301	472
13407	0	6245	2	200111	4	174	471
13422	0	2157	1	200337	1	280	466
13454	6236	6277	1	200317	4	285	506
13476	0	2164	2	201032	7	210	469
13515	3450	6317	1	200316	5	300	533
13516	0	6317	2	201311	13	262	490
13517	0	6317	1	201211	12	275	465
13523	3563	2175	2	200237	3	350	525
13568	6613	6344	2	200211	3	280	497
13577	3491	6347	1	200211	2	300	514
13592	0	6353	1	201217	12	218	502
13609	0	2204	2	201126	6	200	493
13646	0	6382	2	199921	1	310	510
13647	0	6382	2	200131	3	175	463
13677	0	6400	2	200211	4	244	497
13682	0	6403	2	200133	4	140	455
13691	0	6405	2	200521	5	239	462
13701	0	2227	1	200317	1	287	507
13733	0	2235	1	200914	2	400	453
13736	0	2236	2	201234	3	240	464
13766	0	6445	2	201117	3	237	452
13767	0	6445	1	201217	4	155	465
13788	0	2246	2	201117	3	200	485
13829	3461	6495	1	200211	3	235	494
13838	0	2252	2	200927	1	230	514
13839	0	2252	2	201117	2	234	451
13850	0	6501	2	200221	2	300	539
13864	0	6514	2	201121	10	245	479
13866	0	6514	2	200811	7	258	484
13870	0	6516	2	200131	4	132	456
13876	0	6518	2	201117	3	290	493
13919	0	6546	2	201111	11	213	463
13925	5131	6549	1	200317	4	211	472
13930	0	6550	1	201214	1	310	477
13933	0	6552	1	200423	3	180	522
13956	0	6563	2	200423	6	217	467
13960	0	6564	1	201321	11	220	479
13961	0	6564	2	200921	8	228	466
13963	0	6564	2	201031	9	215	459
13984	0	6573	2	200736	9	238	462
13988	0	6573	2	200211	3	245	462
13999	0	6579	2	200211	3	224	460
14030	0	6591	2	200213	3	216	527
14051	0	2280	2	201314	2	304	480
14057	2279	6603	2	201114	3	346	531
14058	5926	6603	1	200934	2	387	469
14065	0	6609	2	200237	1	401	525
14079	0	6618	2	200211	4	217	484
14089	0	6623	1	200317	4	262	506
14145	0	2293	2	200513	4	184	491
14147	0	2293	2	200111	1	139	490
14188	0	6674	2	200423	6	248	536
14205	2905	6681	2	200927	1	300	503
14251	0	2305	2	201134	4	320	484
14252	5926	2305	1	200934	2	374	460
14262	0	6706	2	200411	5	148	476
14305	0	6733	2	200121	2	181	470
14315	0	6738	2	200711	6	186	463
14328	0	2313	2	201114	2	297	453
14338	0	6750	2	200133	1	150	484
14351	0	2315	2	201314	2	270	503
14357	3696	6757	2	200521	6	311	532
14378	6650	6766	1	200211	3	280	501
14394	3458	6772	2	200136	2	132	453
14420	0	2327	2	201134	1	315	508
14433	0	2331	2	201134	1	355	521
14436	0	6795	2	200211	2	230	509
14437	0	6797	2	200131	2	142	477
14449	0	6802	2	201211	11	240	534
14454	0	6806	2	200521	6	284	480
14456	4267	6806	2	200833	9	224	501
14457	0	6806	2	201331	13	185	478
14459	3450	6808	1	200313	3	280	485
14495	0	2342	1	200512	5	254	476
14510	3696	6842	1	200511	5	200	452
14511	4963	6842	2	201131	11	280	482
14513	0	6842	2	200111	1	190	476
14515	0	6843	2	200211	3	282	466
14518	0	6846	2	200926	8	317	526
14543	0	2351	2	201114	3	325	502
14557	2418	2352	1	200737	7	306	465
14600	4028	2360	2	200512	2	252	462
14607	0	6929	2	201117	5	210	488
14638	0	2363	2	201137	7	216	515
14658	5131	2364	1	200317	4	198	467
14709	0	2369	1	201114	2	394	498
14732	0	6987	2	200121	1	200	466
14734	0	6988	2	200211	3	210	536
14794	0	2377	2	201126	6	205	450
14803	0	2378	2	200916	10	226	473
14806	0	7020	2	200736	2	268	489
14838	0	7045	2	201113	5	250	463
14851	0	7052	2	201023	4	315	456
14866	0	7062	2	200726	1	199	525
14893	0	7079	2	201023	5	267	455
14910	0	2402	2	201314	2	323	468
14940	0	7097	1	201114	2	444	492
14943	0	7098	2	201023	5	269	469
14954	0	7106	2	200927	7	300	540
15084	0	7413	1	200727	1	353	469
15113	0	7428	2	201137	3	251	510
15134	0	7436	2	201117	3	346	518
15172	0	7454	1	200737	1	367	534
15202	0	7471	2	201117	2	246	473
15205	0	7472	1	201127	4	280	507
15223	0	7485	2	201117	4	300	508
15229	0	7522	2	200711	7	300	495
15234	0	7524	2	200131	1	149	494
15235	3491	7525	1	200211	3	280	514
15248	0	7531	2	200111	2	168	497
15255	0	7533	2	200221	3	277	466
15256	0	7533	2	201131	11	270	489
15258	0	7534	1	200537	1	276	487
15274	0	7538	2	200927	2	270	487
15327	0	7557	2	201117	5	250	492
15392	0	7580	2	201117	7	270	465
15442	0	7598	1	200617	2	264	510
15449	0	7599	2	200737	1	300	470
15459	0	7602	2	201217	4	271	476
15466	0	7604	2	201217	4	132	468
15477	2418	7608	2	200927	2	285	526
15575	5082	7650	2	201037	5	210	462
15606	0	7668	2	201117	5	305	489
15610	0	2434	2	200927	3	290	521
15618	0	7670	2	200537	1	333	458
15631	0	7674	1	200537	1	190	486
15632	0	7674	2	201117	6	273	494
15666	0	7688	1	200817	3	350	467
15676	0	7690	2	201117	6	260	468
15680	0	7691	2	201137	4	241	513
15685	0	7695	2	200737	1	180	516
15736	0	7716	2	200737	2	260	452
15757	0	7723	2	200927	3	280	527
15763	0	7725	2	200727	1	260	452
15767	0	7727	2	201137	5	239	523
15789	0	7736	2	201017	3	284	508
15790	0	7736	2	201117	4	265	485
15794	0	7739	2	201137	2	247	515
15822	0	7750	2	201137	3	225	505
15871	0	7769	2	201117	4	274	510
15925	0	7789	2	200927	3	298	532
15929	0	7791	1	201027	5	140	505
15942	0	7795	2	200927	4	270	512
15954	0	7799	2	201117	6	340	483
15962	0	7803	1	200537	1	327	514
15968	4101	7804	2	201117	6	283	519
15973	0	7805	2	201117	5	280	484
15993	0	7812	2	200537	1	360	496
16051	0	7829	2	201117	5	248	466
16122	2905	7856	2	200737	2	340	467
16144	0	7864	1	200537	1	272	500
16190	0	7875	2	201117	6	274	472
16200	0	7878	2	200537	1	282	450
16211	0	7880	2	200717	2	354	477
16213	0	7881	2	201117	5	252	453
16238	0	7888	1	200537	1	323	533
16240	0	7889	2	200927	3	200	489
16244	0	7891	2	201117	5	314	475
16261	0	7896	2	200537	1	305	528
16289	0	7907	2	200537	1	324	453
16322	774	7916	2	200537	1	245	465
16324	0	7917	2	200927	4	350	539
16403	0	7946	1	201217	9	170	458
16413	0	7950	2	201137	8	238	506
16423	2905	7951	1	200617	3	180	512
16470	0	7962	1	200317	1	267	519
16479	0	7965	1	200317	1	193	459
16487	0	7968	2	200927	7	265	494
16489	1791	7968	1	200317	1	183	496
16533	0	7977	2	201117	8	244	482
16600	0	2488	1	200727	7	365	464
16618	0	2496	1	200317	1	221	500
16638	5131	2499	1	200337	4	315	457
16666	1641	2541	2	201114	2	330	526
16667	1641	2541	1	200934	1	405	485
16668	1105	8059	2	201114	2	348	526
16669	0	8059	2	200934	1	351	463
16672	0	2548	2	201124	1	325	509
16673	0	2549	2	201134	1	338	490
16676	5926	2553	1	200934	1	430	507
16677	1641	2555	2	201114	2	310	530
16679	0	2556	2	201114	2	285	487
16680	1641	2556	1	200934	1	369	464
16681	0	2557	2	201114	4	315	511
16683	5926	2557	1	200934	3	325	466
16685	5926	2558	1	200934	2	355	464
16686	0	2559	2	201114	2	325	458
16689	1641	8060	1	201014	1	327	489
16690	0	2560	2	201114	2	343	466
16691	0	2560	2	200934	1	271	463
16692	0	2562	1	201114	2	437	459
16694	0	2563	1	201114	2	340	499
16695	0	2563	2	201014	1	327	479
16696	0	2567	2	201014	1	355	467
16703	0	2568	2	200914	1	377	518
16707	0	2570	2	200914	1	308	488
16709	0	2571	1	200914	1	360	487
16713	0	2574	2	201114	4	307	489
16714	0	2574	2	200914	2	344	516
16718	0	2575	2	201134	3	300	481
16721	0	2577	2	200934	1	310	463
16722	0	2578	2	201114	2	316	506
16726	0	2580	1	200914	2	378	505
16729	5926	2580	2	201114	4	338	498
16736	0	2582	2	200934	1	237	463
16740	0	2584	2	201014	1	331	455
16742	0	2584	2	200934	1	241	463
16743	5926	2585	2	201114	4	313	509
16746	0	2585	1	200914	2	365	461
16749	0	2587	1	201114	2	344	453
16750	0	2587	1	200934	1	370	494
16751	0	2589	2	201214	1	337	514
16757	0	8063	1	200924	1	361	456
16760	2279	2602	2	201114	1	335	526
16761	0	2603	1	201114	2	325	483
16762	0	2603	1	200924	1	370	456
16763	0	2604	1	201214	2	255	465
16764	0	2606	2	201114	2	305	467
16765	0	2606	2	200934	1	256	463
16768	0	2609	2	201114	2	335	502
16770	0	2609	2	200934	1	407	463
16775	0	2613	2	200934	1	300	463
16777	0	2614	2	200934	1	340	463
16778	2010	2617	1	200934	2	329	460
16780	0	2617	1	200914	1	425	494
16783	0	8064	2	200934	1	353	463
16785	1641	2619	2	201114	2	310	512
16787	1641	2620	2	201034	2	290	461
16789	0	2621	2	201234	3	245	477
16790	942	2621	2	201034	1	243	458
16792	0	2626	2	201034	2	283	461
16794	2279	2627	2	201034	1	270	458
16799	0	2632	2	201034	1	280	468
16803	2279	2636	2	201034	1	315	454
16804	0	2637	2	201024	1	417	468
16806	942	2638	2	201024	1	368	473
16807	0	2640	2	201024	1	350	474
16809	0	2643	2	201034	2	285	501
16810	0	2643	2	200934	1	311	463
16812	0	2644	2	201024	1	355	469
16815	0	2649	2	201034	1	185	471
16817	1641	2653	2	201114	2	313	536
16822	2279	2656	2	201114	1	365	519
16825	1641	2658	2	200924	1	232	458
16826	0	2659	1	200934	1	410	526
16827	1641	2659	2	201114	2	313	521
16828	0	8067	2	201134	3	355	499
16829	0	8067	2	201234	4	235	457
16831	1641	8067	2	200934	1	382	498
16834	1641	2660	1	201014	1	365	489
16835	0	2661	2	201114	2	293	493
16839	0	2662	2	201114	3	315	502
16842	5926	8068	1	201114	3	500	538
16846	5926	2666	2	200934	3	342	463
16858	0	2705	2	201314	2	324	511
16867	0	2717	2	201314	2	287	513
16868	0	2720	2	201234	1	273	488
16884	0	2836	2	201111	11	244	478
16885	0	2836	2	201211	12	240	494
16886	0	2836	2	201011	10	225	527
16928	0	8085	2	200531	8	250	469
16931	0	8085	2	200211	4	239	483
16943	0	8091	2	201311	4	301	503
16944	0	8091	2	201011	2	260	520
16946	4963	8092	1	200211	2	290	464
16952	821	8096	2	200321	4	245	489
16970	2905	2866	1	200537	6	340	532
16980	1447	2883	2	200512	4	270	458
17000	0	2888	1	200512	3	287	473
17005	0	2892	2	200512	3	200	471
17014	0	8132	2	201111	11	223	513
17022	0	8137	2	201221	10	220	455
17023	0	8137	2	200721	6	269	453
17024	0	8137	2	201111	9	236	484
17060	0	8151	2	201117	4	245	457
17063	5120	8153	2	200927	1	267	489
17069	0	8156	2	200531	6	250	483
17165	0	8193	1	200637	1	143	473
17170	0	8194	2	200927	2	225	486
17185	0	8198	2	201117	3	200	472
17216	0	8209	2	201117	5	185	498
17243	0	8218	2	200737	1	300	452
17305	0	8237	1	201227	6	173	475
17412	0	8293	1	200337	1	200	462
17424	0	8297	1	200317	2	194	452
17451	0	8307	1	200317	1	201	519
17453	0	8308	1	200317	1	255	500
17462	0	8311	1	200537	3	290	485
17473	0	8315	1	200727	5	310	466
17488	3664	8318	1	200337	2	280	480
17510	2905	8325	2	200537	3	332	495
17520	2418	8328	2	200927	2	290	531
17528	0	8333	2	201117	3	220	457
17575	2905	8350	2	200927	1	348	539
17579	0	8351	2	201137	3	266	511
17583	0	8352	1	201227	5	178	474
17639	0	8371	2	200737	2	310	473
17669	0	8380	1	200537	1	256	511
17734	0	8401	2	201117	7	310	498
17741	0	8403	1	200537	1	272	493
17759	2905	8409	1	200727	5	390	496
17827	0	8425	2	200927	1	235	524
17841	2905	8429	2	200927	1	230	510
17849	0	8431	2	200927	1	280	524
17939	0	8460	2	201117	4	325	489
17979	0	8474	2	200737	1	280	458
17992	0	8478	2	201117	7	248	482
18058	12003	8688	1	200531	5	210	469
18065	2407	8608	2	200437	5	213	461
18088	3696	12739	1	200511	4	330	474
18090	0	12739	2	200926	8	262	454
18097	5119	11214	1	200211	3	260	468
18098	11416	11214	1	200511	6	325	480
18100	0	11214	2	200811	9	228	452
18115	0	11331	2	201211	12	187	479
18139	0	13779	2	200921	6	222	515
18145	0	11294	2	201013	8	250	510
18148	11951	8890	1	200336	1	320	475
18149	11951	8890	1	200521	2	225	517
18150	0	8890	2	201311	8	279	491
18151	0	8890	2	200711	4	269	469
18152	0	8890	2	201013	6	273	455
18158	0	14024	2	201137	7	271	527
18187	0	8635	2	201023	10	193	466
18188	0	8635	2	201121	11	263	481
18191	0	8635	2	200823	8	253	522
18202	0	10777	2	200811	5	223	493
18226	0	13916	2	200513	3	290	452
18230	0	11644	2	201013	10	253	504
18231	0	11644	2	201211	12	202	457
18236	0	17551	2	201217	8	160	455
18243	13608	930	1	200317	4	240	520
18270	11584	955	2	200511	6	279	527
18278	2905	9459	2	200717	6	373	450
18318	5131	9467	1	200317	4	241	450
18339	4088	10423	1	200317	3	251	483
18364	12713	14172	2	200537	2	170	450
18365	0	14172	2	201117	5	230	461
18371	0	11106	2	200921	6	260	486
18372	0	11106	2	201111	7	259	519
18377	12003	12464	1	200531	3	220	475
18388	0	8594	2	200611	3	280	512
18389	12003	14334	1	200711	4	203	476
18401	11951	3806	2	200121	3	216	483
18405	14974	14323	2	200831	5	242	492
18414	0	11070	2	201221	8	238	472
18439	11651	12545	1	200431	2	180	457
18450	0	11671	2	201321	10	325	537
18454	0	11671	2	201121	8	218	509
18466	12003	1012	2	200711	8	314	505
18481	0	11615	2	200923	12	274	484
18483	4675	10516	1	200227	1	340	537
18486	0	10516	2	200737	6	250	533
18495	0	12022	2	200413	3	207	482
18514	0	8966	2	201121	7	290	458
18562	0	11512	1	200017	1	330	469
18568	0	14503	2	201117	4	260	477
18596	0	13613	1	200317	2	258	450
18606	0	17713	2	200727	1	270	472
18738	11416	1172	1	200511	7	210	476
18741	0	11769	2	200617	3	185	525
18762	0	14444	2	201023	5	213	481
18763	0	14444	2	200731	3	315	451
18764	0	14444	2	200911	4	178	539
18765	0	14444	2	201011	5	235	502
18766	0	14444	2	201121	6	239	518
18791	0	12944	1	200317	1	255	520
18800	0	9225	2	201117	4	250	458
18822	0	10304	2	200613	6	257	479
18824	0	10123	2	201111	9	266	479
18825	0	10123	2	201211	10	230	492
18826	11951	10123	2	200211	1	171	511
18829	0	11031	2	200333	1	230	472
18830	3421	11031	2	201111	8	234	468
18832	0	11031	2	201221	9	174	540
18841	0	13939	2	200927	4	280	527
18845	818	13646	1	200513	3	316	470
18847	0	13646	2	200631	5	244	461
18862	11951	4149	1	200516	3	314	484
18870	12713	13972	1	200537	1	180	494
18895	0	10234	2	200831	1	237	476
18911	0	9353	2	200513	5	238	460
18920	5131	12099	2	200317	3	238	452
18984	0	11295	2	201011	9	230	479
18987	0	11295	2	200413	3	160	536
18999	0	8533	2	200731	3	276	477
19000	0	8533	2	200921	4	240	526
19036	3664	14425	2	200517	2	284	452
19064	0	11304	2	200721	5	252	468
19073	0	8905	2	200921	5	236	472
19075	0	8905	2	201131	7	260	485
19083	0	10343	1	200537	2	200	453
19100	12713	11909	2	200537	2	315	517
19104	0	9929	2	200631	3	239	481
19124	0	14612	2	200927	5	150	506
19151	0	12094	2	200811	5	197	480
19152	0	12094	2	201013	7	295	500
19171	0	12772	1	200537	2	310	535
19178	0	12955	2	201211	9	295	486
19187	818	13521	2	200326	2	234	478
19190	0	13521	1	201011	8	193	473
19210	0	9730	2	201111	6	227	493
19223	0	9806	2	201117	6	245	455
19242	12003	10997	1	200721	2	283	457
19249	0	10407	2	201117	5	272	472
19259	9721	4377	1	200531	7	230	451
19262	2905	13094	2	200737	2	330	454
19272	3664	11383	2	200417	3	285	530
19290	0	14305	1	200531	2	240	454
19292	0	14305	2	200811	4	206	475
19314	0	14754	2	201117	6	260	491
19318	5131	9724	1	200317	4	187	478
19337	0	14732	2	201321	9	270	464
19407	0	11182	2	201121	7	316	485
19432	0	11921	2	201221	3	279	522
19470	0	10332	1	200337	1	304	486
19477	821	12110	1	200231	1	303	468
19480	0	11038	2	201221	8	283	462
19481	814	11038	2	200331	1	250	471
19540	11951	4597	2	200111	3	130	463
19586	0	16985	1	200227	1	340	537
19621	16945	10554	1	200611	5	245	497
19622	0	10554	2	200131	1	140	510
19625	0	10554	2	201011	9	212	463
19633	0	9056	1	200537	1	193	454
19650	1975	13855	1	201111	11	252	491
19654	6650	12427	1	200211	3	230	501
19656	0	12427	2	201211	12	250	491
19658	0	12427	2	201311	13	276	476
19669	3696	13031	1	200521	6	240	518
19671	15016	13031	2	200831	9	308	497
19673	0	13031	2	201121	11	282	523
19695	4101	10639	2	201117	6	360	531
19713	2905	16417	2	200737	1	297	454
19716	11951	4739	2	200131	4	165	451
19735	16953	4752	2	200431	9	300	523
19743	0	13377	2	200921	3	228	530
19744	0	13377	2	201121	5	270	504
19746	9722	4769	2	201011	11	255	473
19751	0	14472	2	200921	6	226	514
19764	14974	9450	2	200811	4	276	464
19766	2905	9057	2	200537	2	301	467
19779	0	9850	2	200531	3	250	454
19780	0	9850	2	201011	7	304	455
19790	0	10778	2	201011	6	213	477
19798	0	13996	2	201121	8	244	469
19804	774	12103	2	200537	1	280	483
19808	16342	12189	2	201131	9	289	485
19823	0	9902	2	201117	4	245	452
19824	0	9902	1	201217	5	160	482
19825	2905	9902	2	200737	1	330	463
19836	11951	4862	2	200131	4	199	511
19843	0	9530	2	200921	7	234	468
19846	0	9530	2	200811	6	235	465
19850	5131	9026	1	200317	4	242	460
19854	0	14099	2	201117	5	284	465
19857	0	10897	1	200731	6	243	480
19863	0	9376	2	200211	3	191	450
19897	11951	4881	2	200121	2	160	498
19902	0	14084	2	200931	6	183	476
19903	0	14084	2	200711	4	259	469
19920	0	11146	2	200431	3	300	468
19952	0	9691	2	200531	2	255	495
19954	0	9691	2	200731	4	282	452
19984	12765	4930	1	200416	3	350	521
19985	12713	8852	2	200537	1	298	510
20013	11951	4950	2	200121	2	190	521
20019	4921	13586	1	200317	2	237	458
20027	0	10519	2	201117	9	306	534
20030	0	14211	2	200413	1	270	524
20045	0	14646	2	200927	4	315	501
20072	0	9521	2	201117	6	240	457
20074	0	9521	1	201227	7	168	503
20096	7509	13526	1	201317	7	200	475
20103	11416	5013	1	200511	5	280	476
20142	2418	14432	1	200737	2	350	493
20198	0	17325	1	200317	7	200	488
20202	0	9664	2	201117	6	245	453
20240	0	17320	2	201117	1	278	533
20243	0	16659	1	201227	3	165	510
20253	0	14652	1	200837	5	320	467
20267	9652	5166	1	200531	2	250	475
20271	0	8572	1	200626	2	212	488
20296	0	10170	2	200911	4	219	455
20309	12003	13182	2	200431	3	260	464
20318	0	12495	2	201111	6	320	497
20319	0	12495	2	201331	9	179	475
20324	0	12613	2	201117	6	280	478
20328	0	13962	2	201221	9	240	463
20329	0	13962	2	201013	7	173	450
20330	0	13962	2	201321	10	193	450
20339	10984	12953	1	200511	2	290	507
20340	0	12953	2	200921	6	235	452
20349	821	10072	1	200231	1	312	462
20350	0	10072	2	200621	3	240	497
20372	0	12631	2	201117	5	240	486
20376	0	15236	2	200731	5	261	452
20400	11951	13219	1	200331	2	240	457
20436	0	16613	2	201211	6	225	483
20440	16945	13140	1	200511	2	262	461
20441	0	13140	2	201011	6	209	507
20472	0	14261	2	200711	8	280	451
20479	0	10614	2	200911	6	240	455
20480	0	10614	2	201011	7	240	477
20481	16945	14406	1	200531	3	325	453
20483	801	14406	2	200336	1	223	490
20485	0	14406	2	201316	10	253	536
20514	0	16979	2	201111	8	245	494
20555	12003	5332	1	200531	7	270	484
20562	0	13014	2	201117	6	276	470
20567	9722	5334	2	200911	8	282	502
20568	11951	5334	2	200211	3	210	495
20595	15218	11009	1	200721	4	308	533
20596	0	11009	2	201121	8	304	510
20599	0	11009	2	200911	6	220	450
20602	0	13387	2	200721	3	273	451
20617	0	8637	2	201031	8	236	452
20618	0	8637	2	201211	9	255	528
20621	3696	8732	1	200511	2	200	475
20653	0	9228	1	200727	5	355	461
20666	12003	5380	1	200721	5	238	486
20669	11951	5380	2	200231	3	298	479
20683	0	9253	2	200811	4	212	471
20687	0	12566	1	200737	2	368	528
20690	0	9845	2	200921	6	236	492
20693	0	9845	2	201211	8	293	515
20707	0	11458	2	201331	8	182	467
20722	0	10199	2	201011	6	224	463
20723	3448	10199	2	200411	1	300	530
20766	0	13858	2	199921	1	270	504
20772	0	9015	2	201211	11	262	497
20773	0	9015	2	201011	9	232	527
20782	0	10020	2	201121	8	224	450
20790	0	11613	2	200711	4	231	452
20804	0	10103	2	201011	5	200	468
20805	0	10103	2	201111	6	235	459
20810	0	10644	2	200711	4	293	475
20819	0	15228	2	200811	4	262	456
20820	12765	10986	1	200331	1	340	490
20821	0	10986	2	201121	7	260	473
20825	0	9367	2	200927	4	259.3	490
20832	0	13346	2	200811	7	249	511
20834	0	13346	2	201011	9	215	481
20835	0	13346	2	201121	10	260	534
20836	0	10173	1	201411	1	223	461
20838	0	11288	2	200431	2	192	474
20839	0	11288	2	200811	5	187	465
20846	0	14537	2	201117	5	242	498
20851	0	14349	2	201111	9	240	481
20855	0	11417	2	201011	6	188	489
20859	0	12176	2	200537	1	160	468
20863	0	10709	2	201111	6	310	471
20864	0	10709	2	201211	7	215	467
20878	0	13917	2	201131	6	323	501
20881	0	13467	2	201011	2	203	458
20884	11584	9440	1	200511	2	195	474
20886	0	11799	2	200436	3	185	486
20887	0	11799	2	201011	8	165	479
20898	0	12456	2	200927	7	260	486
20903	0	9547	2	200816	5	281	478
20904	0	9547	2	201211	9	253	499
20907	821	13780	1	200231	1	250	497
20908	0	13780	2	201023	7	180	453
20910	0	10667	2	201011	6	225	472
20917	0	13469	2	200711	5	184	450
20920	16947	11622	2	200931	6	350	464
20922	797	11655	1	200331	1	325	512
20923	3421	11655	2	201121	7	310	482
20924	0	11655	2	200721	4	342	488
20929	0	15405	1	200317	7	230	488
20932	11651	5509	1	200511	6	245	482
20934	11951	5509	2	200111	2	174	513
20935	0	14698	2	200411	1	280	468
20936	0	14698	2	200531	2	245	484
20938	0	14698	2	201011	6	230	476
20941	0	13084	2	201113	9	222	454
20943	11951	5514	2	200131	4	152	453
20946	0	12357	2	200921	6	185	532
20947	0	13376	2	201221	8	224	460
20948	0	13376	2	201023	6	190	468
20965	0	11721	1	201011	7	213	508
20969	2417	9523	1	200617	4	225	522
20978	12003	11141	1	200721	3	217	481
20980	0	11141	2	201211	8	196	456
21004	5036	9937	1	200037	2	225	463
21013	0	8984	2	200923	4	204	460
21041	0	14385	2	200731	7	234	468
21053	0	10738	2	200921	7	241	488
21084	0	8803	2	201211	7	240	475
21085	0	8803	2	200831	4	161	459
21086	16946	14493	1	200431	2	296	459
21094	0	12654	1	200537	4	290	487
21101	0	12121	1	201217	6	260	508
21103	0	14712	2	200621	3	206	455
21108	0	10013	2	201316	6	205	527
21114	3532	12950	1	200411	2	300	459
21120	2905	9914	2	200737	3	310	461
21138	0	13475	2	200921	7	148	530
21145	0	13371	2	200731	3	226	476
21151	9722	10937	2	201011	7	283	497
21153	0	10987	2	200811	3	229	469
21160	15218	9543	1	200721	4	246	528
21172	0	12616	2	201011	7	217	527
21174	0	16955	2	201111	6	264	517
21185	0	11091	2	200931	5	273	480
21186	0	11091	2	200711	3	185	466
21197	0	9731	2	200721	3	152	488
21198	0	15232	2	200531	1	265	465
21199	774	10601	2	200617	1	278	485
21209	0	11209	2	201117	5	232	480
21215	0	11604	2	200923	6	210	478
21216	0	11604	2	201111	7	322	462
21236	0	12439	2	201011	7	188	529
21261	0	9423	2	201031	7	225	454
21266	0	9534	2	200711	4	215	473
21285	0	16929	2	201011	1	205	535
21286	0	9527	2	201117	5	290	462
21298	16953	11665	1	200531	2	250	471
21305	10984	10273	1	200511	3	173	484
21315	13608	5754	1	200317	4	232	478
21321	9721	11405	1	200521	7	270	510
21322	0	11405	2	201121	12	329	505
21340	11951	14348	1	200331	2	290	515
21364	0	16288	2	200927	1	233	502
21367	3696	13676	1	200511	2	280	510
21378	0	10938	2	201111	5	235	508
21395	0	9130	2	200531	4	285	471
21397	0	9130	2	200711	5	257	479
21400	0	9130	2	200816	4	256	451
21404	3463	9424	1	200213	4	280	528
21410	0	14083	2	200811	2	303	515
21411	0	14083	2	201011	4	212	470
21415	0	14185	1	200536	1	197	473
21422	0	13124	2	200931	4	210	460
21425	0	12433	2	201111	10	244	511
21429	0	9742	2	201121	9	285	478
21433	15238	10853	1	200531	1	280	508
21434	0	10853	2	201011	5	259	482
21445	11951	10834	1	200511	1	230	467
21449	0	14515	2	200711	3	227	474
21452	9722	13019	2	201021	5	295	488
21458	0	14534	2	201011	8	166	479
21467	0	9597	2	200711	4	163	472
21474	0	11693	2	201121	6	300	520
21475	14974	8962	2	200831	4	317	500
21481	0	8899	2	200813	4	302	527
21486	0	13988	2	200731	4	233	461
21487	0	13988	2	201031	7	192	453
21490	0	12564	1	201411	9	210	462
21495	16945	9043	1	200531	3	230	459
21497	0	9043	2	200811	5	223	481
21500	0	9043	2	201011	7	234	463
21501	0	9043	2	201111	8	230	452
21508	0	9967	2	201111	8	210	478
21513	0	13365	2	201411	1	240	486
21514	0	14358	2	201011	6	186	450
21529	0	11356	2	201221	7	203	462
21531	14974	11356	2	200911	5	220	497
21533	0	11403	2	200921	4	175	482
21536	0	11403	2	201011	4	218	510
21537	0	11403	2	201121	5	270	519
21538	0	11403	2	201221	6	268	515
21540	0	10291	2	201111	7	227	472
21541	0	10291	2	201211	8	242	450
21542	0	10291	2	201011	6	190	527
21547	0	13919	1	201411	1	229	456
21548	0	11595	2	201031	7	211	463
21550	3421	8693	1	201311	7	212	455
21551	0	8693	1	201211	6	257	463
21557	0	11394	2	201011	6	236	489
21565	0	11289	2	201221	9	266	465
21569	0	11289	2	200821	5	205	527
21571	11951	13243	1	200511	2	224	473
21572	0	13243	2	200921	6	229	532
21574	16947	5861	1	200921	8	281	476
21583	3448	9592	1	200336	1	330	490
21585	0	14186	2	200333	1	202	459
21597	9652	12440	1	200611	2	200	493
21598	9178	12440	1	200436	1	313	463
21599	0	12440	2	200831	5	274	478
21600	0	12440	2	201111	7	215	468
21605	0	14430	2	201211	9	232	538
21612	0	9593	2	201011	5	208	474
21621	0	9662	2	200731	1	245	455
21624	9178	14458	1	200531	1	250	465
21625	0	14458	2	200926	4	285	537
21629	0	11560	2	201131	9	230	454
21657	0	9354	2	200931	7	162	462
21659	0	9354	2	201111	8	167	528
21660	4761	13204	1	200331	1	380	483
21662	16945	8956	1	200511	2	300	516
21663	808	8956	2	200333	1	212	474
21664	3505	8956	2	200711	4	246	484
21665	0	8956	2	201011	7	199	501
21671	7759	12576	2	201121	8	279	494
21672	0	12576	2	200621	4	240	519
21673	0	13802	2	201211	9	256	493
21674	0	13802	1	201111	8	247	473
21675	0	17499	2	201117	5	293	494
21678	0	13514	2	201111	4	260	485
21682	0	9070	2	200811	5	264	488
21686	0	12434	2	201113	8	273	462
21687	0	12434	2	201011	7	226	453
21701	0	14608	2	200921	9	225	463
21702	11951	14608	2	200131	2	138	462
21711	0	13327	2	200323	1	176	464
21714	0	13677	2	201011	6	166	472
21729	12003	14702	2	200613	4	222	510
21731	0	14702	2	201211	10	213	486
21739	0	13624	1	201211	7	210	497
21740	0	13624	2	200731	4	219	450
21747	0	9146	2	201011	7	198	453
21756	0	13797	2	200731	3	322	495
21757	9722	13797	2	200831	4	272	485
21759	3696	11150	1	200511	2	230	476
21761	0	11150	2	200921	6	244	540
21766	0	14516	2	201411	11	251	484
21767	11415	14516	2	200511	3	276	519
21781	0	11916	2	201011	7	186	451
21784	0	9323	2	200911	4	223	451
21794	0	11561	2	200333	1	276	474
21806	0	9648	1	200231	1	301	491
21807	0	9648	2	201221	9	242	471
21811	0	9648	2	200621	4	275	537
21815	0	9058	2	201117	4	316	540
21818	0	14076	2	201011	9	224	450
21821	0	8511	2	201121	8	284	525
21823	0	9029	2	200836	6	184	470
21833	0	10277	2	200131	1	150	453
21839	15218	9425	1	200711	4	273	461
21842	14974	13686	2	200816	4	285	479
21844	3696	11290	1	200511	3	270	489
21857	797	12373	1	200321	2	258	459
21862	0	11984	2	200333	1	205	470
21863	0	11984	2	201011	7	187	480
21866	12003	12726	1	200531	4	235	475
21873	12003	9514	1	200611	4	241	487
21882	0	9594	2	201011	1	198	500
21886	0	10436	2	201111	10	192	482
21894	3495	13857	1	200211	1	300	516
21896	0	9934	2	200621	3	294	462
21898	9178	11666	2	200513	1	224	525
21900	15218	14486	1	200711	4	317	461
21911	0	13579	2	200211	1	204	518
21926	0	12374	2	201033	1	230	476
21936	0	8751	2	201011	8	239	467
21950	0	12217	2	201231	8	280	517
21961	16953	9458	1	200531	2	270	502
21962	0	9458	2	200711	3	291	478
21971	0	9695	2	201131	7	220	462
21977	0	8530	2	201113	9	269	471
21980	0	14306	2	201011	7	185	495
21992	0	11890	2	201311	12	284	504
21993	0	11890	2	200531	5	230	471
21996	0	9159	2	201021	7	237	467
22018	0	10483	2	201111	8	205	529
22024	0	8525	2	200811	7	315	471
22025	10984	8525	2	200511	4	270	505
22027	0	13982	1	200921	5	170	512
22033	0	13272	2	201031	7	219	463
22038	16953	16931	1	200531	2	252	485
22039	0	16931	2	200433	1	300	540
22042	0	9758	2	201111	8	235	518
22064	9722	9078	1	201021	8	293	453
22066	0	9078	2	200721	6	289	468
22067	0	9078	2	201131	9	230	484
22069	12003	12583	1	200531	3	275	464
22081	0	9378	2	201121	8	294	521
22097	0	14445	2	200836	5	172	503
22100	0	9286	2	200626	2	259	538
22103	0	12172	2	201131	9	230	461
22109	0	11110	2	200326	1	195	452
22110	0	11110	2	201011	7	194	520
22113	3696	13285	2	200521	2	271	497
22115	0	8840	2	200711	4	277	454
22121	0	10468	2	200111	2	200	511
22122	11951	13619	1	200331	1	325	480
22128	0	10467	2	200211	3	206	490
22141	821	13625	1	200231	1	289	481
22142	13500	13625	1	200331	2	260	464
22144	0	13625	2	201121	8	327	496
22145	0	13625	2	200621	4	250	471
22146	0	13625	2	200831	6	265	505
22149	0	9504	2	201031	6	225	460
22170	0	9697	2	200721	8	286	453
22172	0	9697	2	201111	11	220	487
22175	0	9697	1	201211	12	268	456
22176	16945	6096	1	200431	5	298	458
22183	0	8689	2	201031	11	216	461
22189	0	12508	2	201117	5	235	483
22195	15292	6109	2	200413	5	213	462
22196	0	9851	2	200921	9	195	451
22197	11951	9851	2	200211	2	244	510
22210	2905	10228	2	200737	2	345	456
22229	3460	8574	1	200211	2	280	496
22239	16947	13762	1	200931	5	266	462
22240	0	13762	2	200811	4	346	514
22245	0	11824	2	201111	7	205	512
22249	0	10016	2	201411	9	174	497
22251	0	13228	2	201111	8	257	491
22253	0	13228	2	201211	9	187	489
22260	0	13983	2	201011	3	217	514
22261	16953	9449	1	200511	6	260	481
22262	9721	9449	1	200611	7	220	459
22274	2905	10902	2	200617	5	262	465
22279	0	15229	2	201123	2	243	481
22284	14974	6158	1	200831	8	136	464
22295	12003	12184	1	200531	7	245	482
22297	0	12184	2	200731	9	247	460
22298	0	12184	2	201031	12	164	453
22307	0	14384	2	200933	7	240	456
22309	0	14384	2	201031	8	228	457
22314	0	9066	2	200911	5	210	451
22319	0	9744	2	201111	7	248	462
22320	0	9744	2	200811	4	262	539
22323	0	14147	2	201011	6	162	457
22328	0	15248	1	201321	10	226	453
22329	0	15248	2	201111	8	215	452
22333	0	11562	2	201011	4	224	503
22335	0	10439	2	201211	12	220	535
22339	0	11370	2	201221	7	240	467
22343	16953	6174	1	200431	5	225	458
22345	0	9907	2	201411	9	235	493
22357	0	11076	2	200816	5	290	480
22366	12003	12037	1	200511	2	200	463
22375	0	13568	2	200436	1	150	514
22379	16945	10733	1	200611	2	227	494
22386	808	13428	2	200331	1	291	455
22390	0	13234	2	200531	2	237	458
22392	0	13239	2	200621	2	240	458
22393	0	13239	2	200911	4	261	505
22394	0	13239	2	201111	6	267	485
22410	0	12271	2	201321	9	255	484
22413	0	10948	2	201211	7	210	482
22422	14974	12113	2	200911	9	200	471
22428	0	14802	2	201111	9	250	482
22439	16947	10292	2	200931	6	360	454
22441	0	9049	2	201321	8	321	529
22443	0	9049	2	201011	5	229	459
22448	16953	12061	1	200611	2	211	499
22450	14388	14010	1	200436	1	280	451
22451	3421	14010	1	201211	7	256	531
22453	0	14010	2	201031	6	300	464
22464	0	13439	2	200831	7	143	452
22465	0	13439	2	201111	9	205	484
22467	0	9577	1	201011	5	182	479
22471	0	9044	1	200921	2	247	451
22472	0	9044	2	201031	8	285	460
22481	16342	13957	1	201311	8	321	499
22493	0	8835	2	200831	4	283	494
22495	0	9415	2	200333	1	210	471
22496	0	9415	2	200611	3	315	477
22517	0	17382	2	200737	1	310	453
22528	808	10789	1	200336	1	320	488
22531	16946	10789	2	200513	2	311	536
22542	2418	12458	2	200737	2	270	450
22544	0	15291	2	201011	5	260	536
22546	0	15291	2	201111	6	158	492
22555	6915	9147	1	200231	1	302	479
22558	0	9147	2	200911	6	175	479
22573	1975	10950	1	201031	7	248	454
22574	4267	10950	2	200831	5	242	481
22577	3448	10633	1	200336	1	285	482
22579	0	10633	2	200711	4	160	457
22581	0	9344	2	201113	6	264	488
22599	0	10995	2	201221	9	250	462
22601	0	10130	2	201131	7	250	453
22602	0	10130	2	201033	6	315	462
22619	0	10574	2	200111	3	200	502
22622	0	10574	2	201111	12	250	496
22628	0	9926	2	201031	6	255	455
22629	808	13799	1	200336	1	335	481
22631	0	13799	2	200713	3	235	488
22636	0	13991	2	201011	4	181	456
22637	0	13991	2	201111	5	253	480
22645	0	10004	2	201111	7	230	497
22652	16342	9291	2	201131	8	319	468
22661	0	12211	2	200833	7	281	508
22673	4761	9317	1	200331	1	343	489
22680	16343	13324	1	201131	8	180	465
22682	12003	13324	2	200711	4	256	461
22683	0	13324	2	201411	10	220	504
22692	9721	10726	1	200531	5	260	451
22693	0	10726	2	200711	6	232	471
22695	0	14030	1	200513	1	250	468
22710	0	9762	2	201121	8	277	530
22711	0	9762	2	201221	9	263	521
22713	0	13152	2	201211	9	285	466
22722	0	12002	2	200921	4	242	514
22737	0	13867	2	200531	2	240	471
22752	0	12166	2	201011	5	244	467
22757	0	13008	2	200621	3	280	482
22759	0	13125	2	201111	7	216	478
22760	0	13125	2	201211	8	219	468
22769	0	9763	2	200731	4	253	472
22771	0	11169	2	201121	2	302	494
22775	3696	13325	1	200511	2	230	463
22799	0	10460	1	201411	1	260	459
22801	0	12221	2	201211	7	293	486
22812	0	13201	2	201117	5	248	452
22818	0	9046	2	200921	6	230	518
22821	0	9200	2	201021	6	200	467
22826	3696	12321	1	200511	4	223	494
22827	0	12321	2	201111	10	202	461
22828	0	12321	2	201023	9	190	498
22830	3421	9511	1	201121	9	299	493
22831	13500	9511	1	200511	3	270	482
22835	0	9511	2	200921	7	194	533
22839	0	10514	2	201111	6	268	514
22864	11272	6448	2	201117	8	283	465
22877	11951	6495	1	200511	6	200	464
22884	16953	6517	2	200431	7	300	490
22885	9721	12557	1	200531	5	267	453
22888	0	12557	2	200413	3	274	533
22890	0	12557	2	200811	6	241	491
22906	787	12824	2	200927	9	290	521
22914	0	12608	2	200213	1	226	512
22915	0	12608	2	201331	10	175	488
22918	6751	17040	1	200211	2	270	513
22919	10984	17040	1	200511	5	204	464
22922	0	17040	2	201011	10	240	474
22925	0	13612	2	201111	10	190	479
22927	0	13612	2	201011	9	170	519
22937	16945	6564	1	200531	5	220	459
22969	11951	13716	1	200231	1	251	469
22974	0	9843	1	201214	1	285	489
22991	0	16788	1	201214	1	325	485
23013	2905	17241	2	200927	1	200	488
23022	0	9847	1	201217	7	170	460
23024	13608	6698	1	200317	3	260	524
23045	0	14346	2	201117	8	266	469
23064	0	13887	2	200133	2	139	460
23067	0	13887	2	201111	11	233	504
23072	0	10280	2	200413	4	267	517
23091	0	11066	2	200413	3	280	528
23110	9721	6810	1	200616	7	350	490
23112	11951	6810	2	200211	4	251	482
23123	0	11599	2	200927	3	235	479
23139	11951	6842	1	200313	3	315	522
23198	0	16392	2	201117	5	275	482
23268	0	11826	2	200727	1	321	466
23294	0	17081	2	201011	10	165	458
23313	0	8695	2	201221	10	225	460
23344	0	11848	1	201217	6	165	471
23355	0	11520	2	200921	7	180	529
23431	0	12634	2	201137	3	214	510
23560	2430	11126	2	201117	3	282	509
23564	2417	11807	1	200737	1	320	466
23588	11651	7533	2	200613	6	251	474
23595	0	15325	2	201117	2	250	487
23605	0	16122	2	201117	1	298	503
23610	0	9789	2	201137	1	213	510
23693	12713	7671	2	200617	1	165	456
23744	0	16282	2	201137	2	310	530
23775	4101	12248	2	201117	2	270	502
23783	8255	9039	2	201117	2	258	517
23787	0	12146	2	201117	2	240	489
23790	0	12123	2	201117	2	240	478
23827	0	14280	2	201137	2	221	522
23835	2430	13644	2	201117	4	320	531
23851	0	11229	1	200912	5	235	473
23864	0	11920	2	201117	6	230	462
23872	0	10506	1	200317	1	277	524
23891	0	8564	2	201137	4	187	524
23892	2905	8564	2	200737	1	248	458
23905	12231	10094	1	200337	4	300	457
23910	0	8916	1	200337	1	260	483
23927	0	10544	1	200727	2	350	483
23928	12713	10544	2	200617	1	175	458
23949	2279	16840	2	201114	1	368	528
23951	0	16712	1	201214	1	323	494
23952	0	16724	1	201214	1	353	497
23965	0	10713	2	200711	7	298	477
23970	0	13355	2	200923	6	201	509
23971	821	13355	2	200231	1	233	460
23990	14974	13408	2	200813	6	293	492
23991	0	13408	2	201211	10	267	479
23992	0	13408	2	201011	8	256	498
24012	0	11457	1	201411	9	313	454
24014	0	11457	2	201211	8	230	463
24017	0	9051	2	201031	7	220	452
24021	0	9013	1	201211	8	287	470
24032	0	9509	2	200921	6	221	452
24035	0	8965	2	201031	7	188	455
24038	16945	14821	1	200511	2	260	497
24040	0	14821	1	201331	10	270	472
24043	11951	14031	2	200333	1	246	471
24046	0	8881	2	200721	4	276	462
24047	0	8881	2	201111	7	265	521
24050	15235	13245	1	200511	2	310	509
24053	0	13245	2	201011	7	174	519
24056	15016	8092	1	200811	8	348	461
24058	16342	2864	1	201111	10	340	487
24059	0	8859	2	200927	6	270	521
24087	5082	17161	2	201037	3	230	482
24130	0	12645	1	201227	4	150	533
24131	0	8936	2	200927	2	260	528
24147	0	15080	1	201217	2	160	530
24182	0	8917	2	201117	2	235	491
24204	2905	17514	2	200737	2	313	454
24211	7505	16634	2	201227	7	210	532
24247	0	12676	2	200927	2	272	513
24260	0	10683	2	201111	7	220	479
24271	0	12067	1	201211	9	230	535
24288	0	12354	2	201127	3	230	463
24334	23515	836	2	200532	6	300	452
24336	18655	9439	2	200411	6	304	503
24337	21404	9439	2	200631	9	209	460
24386	18055	930	2	200927	10	185	503
24394	23515	947	2	200522	3	250	457
24401	0	21125	2	201117	5	310	486
24404	18655	11960	1	200331	1	265	484
24408	3563	20498	1	200317	2	233	457
24417	0	19837	2	201227	5	245	539
24419	18655	10985	2	200521	4	250	485
24422	24056	11543	1	201133	3	298	457
24434	18055	18523	2	200927	4	288	512
24437	18655	10727	1	200331	1	270	510
24439	24075	18198	1	201111	8	320	511
24440	16945	18198	1	200511	2	180	470
24445	23515	1000	2	200532	5	270	480
24463	21418	1019	2	200821	8	275	456
24468	20290	12015	2	200431	3	300	495
24470	20067	21318	1	200531	1	235	476
24472	0	21318	2	201113	6	280	472
24492	23526	8638	2	200731	4	260	466
24506	18055	18017	2	200927	8	276	494
24519	23517	1069	2	200711	8	248	497
24526	23526	3972	1	200711	2	220	502
24532	21575	1093	2	200813	8	246	469
24543	20667	8814	1	201311	13	271	504
24548	23500	1132	2	200617	6	337	509
24561	18655	1144	1	200416	5	390	475
24574	20269	1172	2	200811	10	303	500
24586	0	18821	2	201011	5	196	469
24588	0	18821	2	201211	7	218	459
24613	5506	23434	2	200717	3	343	457
24619	23500	13939	2	200537	1	170	456
24628	18655	1216	1	200313	3	265	540
24629	22141	1216	1	200511	5	300	457
24630	14974	22113	1	200831	2	196	450
24631	0	22113	2	201011	3	196	526
24634	18104	4158	2	200411	6	287	523
24639	0	18089	2	200931	1	210	453
24643	0	23101	2	201111	3	236	517
24644	0	23101	2	201013	2	162	487
24653	23517	4196	2	200611	2	177	479
24654	21446	12747	2	201111	7	264	468
24661	1975	19863	2	201111	6	280	527
24664	0	19957	2	201117	6	255	479
24668	18655	4208	1	200313	4	265	488
24695	21404	4261	1	200511	6	270	494
24703	0	20497	2	200431	1	198	467
24736	21404	4328	1	200711	4	200	474
24737	18655	4328	2	200433	2	300	528
24744	18655	4332	1	200316	4	320	498
24751	21404	9689	1	200511	3	254	462
24754	18097	18401	1	200531	2	310	486
24761	20470	16952	1	200531	1	290	507
24768	21446	3152	1	201121	8	308	538
24782	23515	1332	2	200532	5	260	450
24803	23500	10048	2	200617	3	195	451
24843	23526	11182	2	200721	4	321	477
24856	18055	16531	1	200927	4	200	473
24874	0	20333	2	201211	8	203	481
24876	0	20333	2	201011	6	196	485
24882	23500	12689	2	200617	2	200	486
24885	21404	4579	1	200531	6	225	468
24887	21404	4579	1	200631	7	223	451
24904	0	18559	2	200927	5	220	493
24908	0	20473	2	201111	3	207	493
24915	0	21093	1	200617	1	180	473
24921	0	18358	1	200537	1	297	487
24925	20269	4618	2	200933	11	157	450
24927	0	19407	2	201411	1	177	463
24942	18055	9056	1	201017	5	245	483
24949	18055	19373	2	200927	5	235	518
24962	18655	4764	2	200521	6	253	455
25009	18055	14026	2	200927	5	265	512
25021	21446	9530	2	201121	9	295	481
25023	23515	1553	2	200522	5	258	472
25036	0	22157	2	200413	1	235	489
25037	0	22157	1	201033	6	269	513
25039	23517	10362	1	200726	5	336	484
25067	19648	4930	2	200431	4	300	464
25068	21404	4930	2	200621	5	300	514
25081	0	22170	1	201231	3	320	501
25110	4101	23057	2	201117	4	230	529
25121	23500	20543	2	200537	1	288	494
25128	18655	14689	1	200511	6	290	453
25149	0	22865	2	200437	1	180	481
25156	23514	11228	2	200812	5	235	459
25168	23500	8676	2	200537	1	335	479
25187	23500	9499	2	200537	1	282	475
25194	0	20924	2	201013	1	210	527
25204	2417	18506	2	200837	9	213	476
25220	0	23786	2	201137	10	130	472
25236	2415	20578	2	200727	3	320	456
25242	0	21008	2	201011	4	185	456
25248	0	22588	2	201011	5	197	450
25250	0	20800	2	201021	3	264	515
25255	20470	20985	2	201023	2	279	483
25264	0	19916	2	200631	2	211	469
25267	21404	15270	2	200711	3	308	470
25271	0	22797	2	200537	1	210	475
25273	0	22797	2	201117	6	220	451
25276	0	18846	2	201121	5	331	516
25280	21405	22386	2	200731	2	282	464
25288	0	18537	2	201321	7	293	538
25291	0	18537	2	201121	5	246	518
25292	0	22833	2	200831	3	145	500
25297	24075	24267	1	201111	5	262	470
25300	0	24267	2	201011	4	215	531
25302	18845	20341	2	200831	2	309	538
25318	0	18390	2	200921	3	230	536
25322	0	19671	2	201231	2	240	468
25331	21418	12953	2	200811	5	224	461
25332	0	21885	2	200721	3	267	451
25333	0	21885	2	201011	5	232	477
25335	0	21885	2	201211	7	282	479
25348	4267	22017	2	200836	3	262	514
25366	0	19733	2	200711	3	174	459
25384	20470	21868	1	200531	1	250	506
25387	0	21868	2	201111	6	265	483
25409	0	21320	2	201211	4	214	486
25421	23515	5303	2	200512	2	293	461
25432	0	19102	2	201011	4	205	453
25433	0	19102	2	201211	6	216	484
25434	0	19102	2	201311	7	295	494
25435	0	19102	2	201111	5	234	456
25436	0	20376	2	201411	4	223	532
25437	0	20376	2	201131	2	250	487
25442	22141	12018	1	200531	4	210	456
25443	18055	14240	2	200927	3	272	507
25458	0	21756	2	201211	2	230	463
25463	0	22041	2	200531	1	284	467
25465	21404	5332	1	200431	6	194	452
25473	23517	5334	2	200731	7	290	493
25474	18655	5334	2	200431	5	284	488
25497	0	24020	2	200621	1	267	471
25498	0	24020	2	200836	3	262	536
25515	16947	22575	1	200931	3	285	461
25517	16945	18190	1	200511	2	200	475
25535	0	21295	2	201321	7	213	475
25545	23500	19634	2	201117	1	280	511
25561	24075	9015	2	201111	10	226	474
25562	0	22899	2	200927	1	245	539
25565	5188	19622	1	200721	3	237	469
25568	0	19622	2	201121	7	286	476
25573	0	22930	2	200733	3	262	499
25579	9740	22222	1	200611	3	210	450
25583	0	22839	1	201331	1	165	476
25591	21404	19345	1	200631	4	212	456
25594	0	19345	1	201211	8	283	531
25597	0	20768	2	201121	6	222	485
25598	799	20768	2	200531	1	260	454
25614	0	22405	2	200821	5	272	473
25618	18097	10644	1	200531	3	275	519
25623	21404	10986	1	200511	2	288	479
25629	23589	20849	1	200531	1	240	531
25630	9722	20921	1	201111	5	270	496
25631	12715	20921	2	200521	1	320	498
25643	0	22592	2	200831	2	162	528
25646	18097	10936	1	200531	2	220	483
25647	24075	10936	2	201111	7	240	462
25652	0	18489	2	201011	3	229	493
25653	18104	13191	1	200331	1	210	479
25662	12003	18664	1	200721	2	228	471
25664	0	18664	2	200921	4	187	478
25669	18097	12206	1	200531	2	275	505
25673	0	18847	2	201211	3	236	476
25675	20566	11799	1	200531	4	233	495
25680	21404	5495	1	200711	3	203	472
25693	23517	13084	1	200531	5	210	456
25696	21405	9447	2	200811	4	281	463
25703	0	21530	2	201011	4	195	494
25712	0	23414	1	201217	1	190	538
25716	23515	1867	2	200532	5	262	474
25719	23574	11721	1	200511	3	200	475
25723	23514	1872	2	200812	7	230	478
25747	21404	11142	1	200631	5	225	476
25750	23574	14468	1	200511	2	184	488
25754	0	20282	2	201011	4	241	457
25768	16947	22023	1	200531	1	245	457
25774	23574	10472	1	200511	3	300	488
25778	20067	8803	1	200531	1	275	527
25784	20470	23971	1	200531	1	215	521
25788	23526	14712	2	200736	4	256	462
25795	23517	11882	1	200531	4	270	466
25799	20470	18073	2	200531	1	285	477
25805	0	22242	2	201011	4	273	453
25812	23517	10937	1	200711	4	201	472
25813	20470	10987	1	200531	1	222	450
25816	24075	9543	1	201111	8	220	474
25821	0	22266	2	201111	9	360	510
25838	19648	11091	1	200511	2	300	488
25839	20269	11091	2	200811	4	284	493
25845	0	22884	2	201111	4	208	478
25846	0	22884	2	201011	3	170	480
25850	0	21018	2	201211	4	240	488
25851	19648	11604	1	200511	2	283	498
25854	0	18666	2	200811	4	276	477
25860	24075	12439	2	201111	8	265	486
25863	20470	13692	1	200531	1	270	533
25880	20470	20669	1	200531	1	250	530
25883	23515	1934	2	200532	2	285	465
25884	0	20829	2	201121	3	235	515
25886	20269	13123	1	201011	6	189	505
25889	0	20249	2	201111	6	330	538
25894	0	20987	2	200531	2	250	476
25895	0	20987	2	201411	10	294	496
25918	0	19447	2	201211	5	235	472
25920	0	19007	1	200523	1	259	473
25922	23517	9130	1	200831	7	253	475
25933	23517	13639	2	200711	5	229	481
25934	0	21174	2	201411	1	178	491
25938	9652	22071	1	200531	1	285	533
25942	0	22693	2	201211	2	264	537
25944	23526	10834	2	200631	2	311	473
25945	24075	18722	1	201111	3	318	479
25950	0	22098	2	201331	1	202	466
25954	0	19645	2	200431	1	230	498
25956	0	19645	2	200831	5	143	489
25969	5843	21965	1	201111	6	267	479
25987	23517	12564	1	200711	3	184	472
25993	23517	12578	1	200531	3	200	463
26003	23526	14358	1	200721	4	217	452
26007	23574	11356	1	200511	2	260	481
26039	0	18727	2	200731	3	234	454
26049	0	22224	2	200921	3	205	539
26050	24075	22224	2	201111	5	230	477
26051	0	22224	2	201011	4	193	527
26056	0	22235	1	201121	7	285	531
26057	0	22235	2	201011	6	225	527
26059	0	20514	2	201331	1	157	461
26062	21321	13306	2	200821	5	260	514
26066	0	23335	2	201331	8	216	536
26074	0	24065	2	201111	5	208	481
26079	0	19672	2	200921	4	238	529
26083	0	22198	2	201131	4	260	455
26084	0	22198	2	201031	3	200	454
26089	18655	9354	2	200731	5	250	465
26093	0	23336	2	201411	6	197	517
26094	0	23336	2	201011	3	177	466
26097	0	22428	2	201411	1	163	503
26098	0	21767	2	201221	5	254	501
26119	0	24022	2	201211	5	288	467
26122	13828	19716	1	200431	1	320	468
26123	0	20723	2	201111	5	245	457
26124	0	20723	2	201411	7	260	533
26127	0	18647	2	201133	4	215	453
26135	0	18831	2	201331	5	205	540
26136	24075	22633	1	201111	3	260	456
26138	0	22633	2	201211	4	196	486
26147	24075	11150	1	201111	8	330	459
26148	21446	14516	1	201121	9	337	457
26150	0	21942	2	200831	1	144	451
26151	0	21942	2	201011	2	159	452
26153	21404	11916	1	200611	3	210	498
26156	0	22025	2	201011	3	150	528
26171	23517	9425	1	200531	3	218	450
26187	18655	13857	1	200313	2	315	526
26196	0	22291	2	201126	2	200	458
26202	20269	12030	2	200813	7	297	470
26204	0	18660	2	201011	5	200	477
26208	0	21348	2	200323	1	193	453
26215	0	21397	1	201133	2	285	499
26218	0	21397	2	201221	3	230	521
26219	0	21397	2	201011	1	191	491
26225	23517	14033	2	200831	6	257	457
26230	0	23591	2	201111	8	230	458
26236	0	21962	2	200921	1	233	450
26242	0	21903	2	200723	4	179	490
26250	21575	13982	2	200823	4	254	526
26264	23526	12583	1	200631	4	276	464
26266	20566	13263	1	200531	3	280	508
26270	20269	22044	1	201011	3	217	465
26271	0	22044	2	201111	4	245	479
26273	14974	20771	1	200831	3	202	451
26301	21405	13285	2	200631	3	256	481
26315	21446	21499	1	201211	5	292	505
26320	0	21266	2	201111	2	223	485
26328	0	20390	2	201011	5	198	489
26340	20269	6087	1	200821	8	326	472
26341	23517	6087	2	200613	6	210	469
26348	18655	8689	2	200211	3	215	534
26352	23515	2113	2	200532	2	320	467
26360	21446	14397	1	201121	11	280	525
26361	18655	14397	1	200316	3	300	527
26366	20922	13762	2	200621	3	258	505
26368	18655	12536	2	200521	2	309	490
26369	23517	10016	1	200621	2	284	469
26370	20269	10016	1	200831	4	180	457
26372	20269	10016	2	201013	5	256	499
26373	0	20719	2	201011	3	253	469
26374	20269	20719	2	200831	2	286	478
26376	14974	22618	2	200811	4	312	456
26378	0	22618	2	201411	2	290	468
26381	20566	19641	1	200531	2	280	488
26384	0	19641	2	200631	3	260	453
26386	24075	9449	1	201111	12	266	463
26388	0	21325	2	200731	2	224	451
26401	20269	6158	1	201011	9	187	499
26402	0	21419	2	201021	2	255	466
26403	0	21419	2	201121	3	275	475
26404	0	21419	1	201411	5	286	468
26420	0	22709	1	201211	5	346	462
26425	0	22914	2	200513	1	184	459
26431	0	20013	2	201123	7	280	481
26440	0	18955	1	201031	4	273	454
26444	20470	18826	1	200531	1	265	525
26445	23517	10439	1	200721	8	209	483
26448	20566	11370	1	200531	2	240	452
26455	21404	6174	1	200711	7	215	480
26457	0	22232	2	201117	5	314	479
26462	3421	22747	1	201021	6	325	538
26470	0	20070	2	201011	2	272	494
26473	1975	21664	1	201111	2	220	472
26474	0	21664	2	201011	1	187	488
26479	14974	19897	1	200711	3	208	512
26480	0	19897	2	200421	1	230	456
26481	0	19897	2	201211	8	255	537
26485	0	21089	2	201011	2	205	451
26496	20566	13428	2	200711	4	256	473
26497	23517	13239	2	200731	3	267	469
26517	0	19647	2	201121	6	300	529
26518	0	19647	2	201011	5	260	508
26525	0	18151	2	200933	1	230	466
26527	23517	22128	2	200736	3	268	508
26532	20470	21712	1	200531	1	272	468
26536	23517	23112	1	200731	3	224	453
26539	16947	23112	2	200931	4	290	523
26561	0	21805	2	201113	6	280	500
26572	0	21591	2	200921	2	250	528
26581	0	20291	2	201011	7	215	490
26584	23517	9147	2	200731	5	313	488
26586	3472	24076	1	200526	2	212	464
26587	0	24076	2	201411	9	235	473
26588	3421	24076	2	201011	6	305	493
26595	9722	18101	1	200831	3	190	469
26597	0	18101	2	200621	1	315	515
26598	0	22115	2	201031	1	235	453
26599	23517	8543	1	200531	4	220	454
26604	21446	10995	2	201121	8	292	462
26614	0	19642	2	201031	6	210	451
26617	9722	22099	2	201111	2	247	476
26620	24075	11753	1	201111	8	271	486
26646	16953	20934	1	200531	2	270	477
26649	0	20934	2	201011	6	212	533
26650	0	18203	2	201321	1	222	456
26654	20269	11673	2	200811	4	273	526
26678	0	18192	2	201111	5	230	485
26679	0	18192	2	201211	6	274	508
26685	20470	23945	1	200531	1	200	456
26697	0	19747	2	201131	5	250	464
26699	0	19747	2	201411	7	180	503
26703	0	20475	2	201011	2	193	468
26704	0	20475	1	201211	4	263	450
26705	0	20475	2	201121	3	265	513
26759	21404	6564	1	200631	6	254	454
26772	0	19389	2	200927	2	259.3	464
26774	23511	14125	2	200927	5	235	463
26791	23517	16890	1	200531	4	290	481
26792	23526	16890	1	200631	5	225	481
26796	23528	2296	2	200532	2	280	463
26800	23515	2302	2	200832	5	290	482
26805	0	23318	2	201117	4	236	468
26822	0	19696	2	200927	2	290	528
26826	24075	6743	1	201111	10	271	481
26828	21446	6750	2	201211	11	245	459
26841	23526	6806	1	200726	8	294	482
26854	23515	2343	2	200532	6	300	505
26864	21404	6846	1	200531	6	355	493
26871	23517	6849	2	200731	8	249	482
26912	0	23173	1	201217	6	235	506
26917	0	19838	2	200927	1	273	531
26923	22141	6958	1	200531	7	245	456
26935	0	19061	2	201117	5	210	451
26948	18655	12114	2	200211	2	220	538
26960	0	18604	2	201137	5	279	539
26974	2905	18276	2	200727	3	352	451
26977	0	18342	2	201117	6	243	481
26978	0	18342	1	201217	7	160	506
26997	18055	7092	2	200927	10	190	522
26998	18055	7092	1	201017	11	270	491
27020	0	21097	2	201117	4	252	481
27021	0	21097	2	201217	5	260	466
27035	0	22134	2	201117	3	228	472
27056	0	20102	1	201217	6	140	465
27185	2920	21258	2	201127	2	260	498
27220	0	21791	2	201137	4	201	518
27227	0	19859	2	201217	2	281	454
27230	18098	7522	2	200821	8	262	489
27235	18655	10374	1	200523	6	253	523
27237	23517	7545	1	200833	9	316	490
27240	24075	7545	2	201111	11	240	500
27243	18055	7575	2	200927	3	260	504
27259	0	18651	2	200927	2	259.3	458
27293	0	23382	1	200617	1	190	470
27313	0	18761	2	201117	4	270	535
27323	0	18915	2	200927	1	264	506
27340	0	18545	2	201117	4	240	455
27346	0	22436	2	201137	4	285	531
27396	23500	9466	2	201217	3	240	463
27408	0	18619	1	201117	2	140	516
27424	23500	7813	2	200537	1	300	485
27425	23500	7816	2	200537	1	176	454
27427	23500	7821	2	200537	1	349	496
27460	23500	7886	2	200537	1	300	495
27470	23500	7911	2	200537	1	282	468
27479	23500	7937	1	200617	3	278	488
27480	23500	7938	2	200537	1	284	481
27483	18055	2466	1	201017	7	280	485
27485	23511	7974	2	200927	7	240	462
27513	0	19631	2	200717	3	373	451
27519	0	22220	1	200317	1	300	500
27523	0	22767	1	200317	1	267	487
27532	18655	2836	2	200216	3	240	475
27537	24075	8077	2	201111	9	280	481
27543	24075	13408	2	201111	9	290	450
27547	24075	19643	1	201111	9	239	474
27556	21575	11457	2	200821	5	294	477
27564	0	22035	2	200921	2	215	522
27566	0	21769	2	200811	3	201	451
27569	23573	18227	2	201013	7	230	474
27570	0	18227	2	201121	8	327	527
27581	20269	18467	2	200811	4	288	489
27582	0	18467	1	201211	7	236	457
27589	20566	13645	1	200531	2	240	450
27593	814	22492	1	200331	1	270	476
27594	0	22492	2	201121	7	301	474
27601	21404	8092	1	200516	5	255	488
27602	18655	8096	2	200431	5	274	473
27621	23517	17017	1	200531	6	220	493
27648	0	22191	2	201137	1	209	516
27659	0	23859	2	201217	3	145	466
27693	0	24193	2	200737	1	329	457
27696	23500	18877	2	201137	2	241	525
27735	0	19768	2	201117	4	260	491
27762	23574	13409	1	200511	2	261	481
27813	27134	11331	2	200711	7	267	474
27823	19901	25341	1	201133	1	288	487
27844	0	26516	2	201211	4	225	486
27845	0	26516	2	201111	3	260	523
27849	27132	965	2	200622	4	230	450
27850	27120	8629	1	200537	6	318	504
27860	27172	20553	2	200617	5	251	509
27862	27287	1000	2	200832	8	230	451
27882	27164	24215	1	200817	2	274	539
27900	27105	18017	2	200617	5	220	504
27945	27083	4040	1	200331	6	300	466
27955	27134	1172	2	200711	9	312	461
27975	27111	9820	1	200827	2	407	457
27978	27134	4166	2	200711	7	205	469
27983	27111	11617	2	200927	3	290	477
27995	27120	4238	2	200927	8	314	491
28000	27120	11775	2	200517	3	272	466
28003	27120	9526	2	200927	5	295	501
28020	27120	4289	2	200537	6	290	451
28021	27172	4289	2	200437	5	205	471
28023	27287	4298	2	200832	4	235	462
28026	27164	9357	2	200717	6	327	460
28034	27120	10109	2	200727	3	355	536
28039	27134	12955	2	200711	4	251	479
28052	0	27236	2	201111	5	240	483
28054	0	27236	2	201311	7	240	489
28057	0	24419	2	200921	2	242	523
28061	27105	13094	2	200927	12	295	475
28063	27120	4386	1	200537	6	230	456
28068	0	27556	2	201321	3	314	536
28069	0	27556	2	201111	1	240	469
28083	0	25130	1	201217	1	257	526
28106	27148	12391	1	200537	1	290	500
28114	27066	18070	2	200537	3	321	460
28119	2905	25216	1	200737	3	473	502
28125	0	24962	2	201011	2	187	487
28156	0	26930	1	200621	2	267	462
28193	27105	9587	2	200617	5	260	477
28228	0	26514	2	201111	3	260	479
28241	27120	4854	2	200927	5	219	501
28294	27083	4976	1	200416	4	330	488
28326	27134	5050	2	200711	9	266	472
28353	27120	10640	1	200737	3	369	470
28354	0	25223	2	201117	1	210	504
28382	0	24382	1	201211	6	272	480
28383	0	24382	2	201111	5	230	505
28389	0	25868	1	200537	1	296	533
28398	27120	5209	2	200727	5	375	466
28407	0	26497	1	201231	2	240	494
28443	0	24457	2	201221	3	212	460
28449	27172	12642	1	200727	2	270	483
28452	0	25050	2	200831	4	229	478
28466	0	25473	2	201411	3	244	468
28487	0	27578	2	200721	1	250	468
28488	0	27578	2	200831	2	178	450
28493	27134	11078	2	200733	5	236	476
28519	23500	25217	2	201117	1	300	501
28529	27134	10020	2	200711	4	298	453
28532	27134	22405	2	200711	4	267	468
28535	0	25852	2	201111	5	240	490
28536	0	25852	2	201211	6	214	488
28539	27134	14604	2	200711	5	257	480
28546	0	25944	2	201111	2	270	540
28549	20667	27579	2	201311	5	322	492
28553	0	27239	2	201013	2	257	529
28562	0	24493	2	201011	3	208	471
28564	0	25474	2	201031	4	217	452
28568	27066	11933	2	200617	2	170	522
28569	0	25853	2	200836	1	242	536
28570	0	25853	2	201311	5	288	531
28572	11951	25853	2	201111	3	305	499
28574	0	26163	2	201111	4	275	477
28575	3432	26163	2	200731	1	290	476
28576	0	26163	2	201211	5	212	496
28578	27164	12456	2	200717	5	315	457
28596	27105	8810	2	200717	5	323	459
28608	27105	9937	1	200737	6	368	486
28610	27132	1884	1	200622	5	260	463
28618	27085	5603	2	200832	6	256	452
28619	27120	16968	1	200517	3	300	483
28629	12003	27548	1	200711	2	174	450
28633	0	27548	2	201211	5	267	473
28639	23589	27231	1	200531	1	290	460
28645	21321	26465	2	200833	2	257	530
28649	27134	12439	2	200711	4	247	471
28658	27164	26914	2	200737	2	350	454
28660	0	25558	2	200921	2	223	528
28670	27105	18740	1	200737	2	336	507
28680	2415	26906	2	200927	1	230	460
28699	0	26670	2	201111	6	260	485
28725	27134	9592	2	200711	3	230	461
28728	0	27538	2	200811	3	189	463
28732	0	24655	2	201011	2	209	456
28738	0	26376	2	201211	2	250	526
28739	0	26585	1	201311	5	296	517
28747	0	24562	2	200731	1	245	470
28751	0	27537	2	201331	1	207	537
28753	0	26583	2	201321	1	255	451
28755	0	25268	2	201011	2	224	512
28759	0	26271	1	201411	1	245	454
28769	0	25899	2	201011	3	185	454
28791	0	24336	2	201111	4	338	500
28793	0	24336	1	201211	5	383	458
28797	0	24337	2	201111	2	230	472
28803	14388	27539	1	200431	1	243	470
28804	27066	5983	1	200537	4	210	456
28811	0	24355	2	201137	6	235	510
28819	0	25559	2	200921	4	235	533
28821	27134	8525	2	200711	6	284	457
28833	27066	6060	2	200537	6	350	495
28840	27083	6087	1	200331	4	254	456
28848	27134	8574	1	200711	7	187	471
28860	0	26750	2	201011	2	260	480
28862	27132	2127	1	200612	6	352	462
28863	0	24532	2	201031	1	190	478
28864	0	24532	2	201211	2	231	535
28871	0	25988	2	201011	2	192	464
28873	0	25068	2	201111	3	232	540
28876	0	25839	2	201211	2	205	497
28877	0	25933	2	201131	4	220	509
28879	0	25933	2	201011	1	266	461
28881	0	25884	1	201411	1	240	470
28888	23573	26948	2	201021	6	344	492
28893	27134	10292	2	200811	5	325	497
28897	16947	24634	1	200933	3	304	504
28898	0	24634	2	201231	5	272	509
28899	0	24634	2	201411	6	243	474
28910	0	26008	2	201321	1	268	455
28913	27134	12207	2	200711	5	239	475
28924	0	26348	2	201031	5	350	461
28930	0	26654	2	201211	1	226	483
28933	23573	25913	2	201133	2	222	492
28952	27066	6345	2	200717	5	329	467
28954	27172	25508	2	200927	2	270	533
28962	0	24398	2	201011	3	254	519
28973	27120	19449	2	200927	3	280	496
28976	0	27588	2	201131	8	230	453
28998	27120	6430	1	200537	6	314	521
29025	27164	13184	2	200727	4	317	478
29027	27066	12824	1	200537	6	403	479
29035	27134	13612	2	200711	6	257	461
29124	27132	2322	1	200612	6	284	451
29146	27172	12947	2	200927	4	280	520
29172	27287	2360	2	200912	6	275	452
29184	27066	2365	1	200537	5	164	468
29196	27105	6974	2	200727	5	338	534
29197	27105	6978	2	200717	5	365	471
29203	27105	6997	2	200617	4	250	506
29208	27287	2374	2	200912	5	280	470
29219	27287	7021	2	200812	8	300	471
29234	27148	9675	1	200537	1	277	526
29244	27148	10042	1	200537	1	337	538
29249	27287	2385	2	200832	6	230	470
29268	27148	13666	1	200537	1	230	506
29275	2415	27468	2	201117	2	260	501
29278	0	26956	2	201117	2	266	484
29304	27111	20102	2	200927	3	239	494
29307	27287	27090	2	200712	3	290	528
29412	27066	7580	2	200537	2	340	504
29415	27148	7590	1	200537	1	319	498
29419	27120	7616	2	200927	2	289	493
29426	27111	9603	2	200737	1	250	539
29440	27164	7628	2	200737	2	320	461
29447	27164	7643	2	200737	2	335	454
29478	27120	7660	2	200927	3	210	524
29480	27105	7664	2	200537	1	310	468
29496	27111	12982	2	200727	1	289	453
29502	0	26846	2	201127	2	170	469
29505	0	25419	2	201117	2	240	482
29513	27120	7703	2	200927	2	285	489
29523	27111	27469	1	200827	1	310	465
29535	27164	17721	2	200927	1	222	454
29545	27105	7782	2	200537	1	300	475
29592	27164	17501	1	200927	2	282	538
29598	27172	19547	2	200927	2	325	523
29606	27105	7855	2	200537	1	312	472
29620	27105	7875	2	200537	1	303	467
29639	27148	7900	2	200537	1	314	538
[truncated: 1,987 more rows]
