# Supplementary material for: Genetic Evaluation of Dual-Purpose Buffaloes (Bubalus bubalis) in Colombia Using Principal Component Analysis
Source: PLoS One. 2015 Jul 31;10(7):e0132811. doi: 10.1371/journal.pone.0132811 (PMC4521921; doi:10.1371/journal.pone.0132811)
Supplement: S3 Dataset — Information of each column corresponds to BV for: milk yield at 270 days (MY270), weaning weight (WW), weight at one year (W12), weight at 18 months (W18), weight at two years (W24), age at first calving (AFC), maternal genetic effect for weaning weight (MGWW), and maternal genetic effect for yearling weight (MGW12). (TXT) [file pone.0132811.s003.txt]

MY270	WW	W12	W18	W24	AFC	MGWW	MGW12
213,02	-0,94	-2,14	-2,73	-5,82	9,46	-2,80	-1,36
175,12	2,93	6,24	9,85	-7,36	38,26	1,61	-4,38
170,08	2,87	5,83	20,58	6,65	28,21	-4,06	-10,42
159,02	-7,96	-9,68	-17,81	-32,10	38,86	0,18	7,06
147,47	5,81	5,34	6,00	1,99	36,65	-8,03	-18,20
143,44	7,86	2,65	6,57	-4,17	22,55	-4,17	-5,03
141,57	-6,21	6,27	30,48	8,37	16,40	-0,87	-4,65
137,46	4,86	6,55	15,49	1,85	24,22	-3,37	-9,10
136,59	8,28	3,95	13,83	-1,77	29,18	-0,17	-1,75
134,60	0,84	16,47	25,47	7,07	-21,09	-3,79	-6,14
133,61	9,69	8,53	-5,39	-4,76	-1,18	-3,23	-4,24
133,09	2,62	-8,10	-0,38	4,27	9,40	2,77	12,31
126,20	-31,73	-6,11	11,99	-8,84	19,97	11,20	-6,05
125,41	-1,79	-1,40	-9,26	3,15	16,35	-2,88	-12,11
125,28	6,08	5,50	6,55	-4,10	33,40	-1,47	-5,78
124,86	5,68	-8,73	2,80	14,02	4,53	4,35	15,22
124,20	18,75	18,57	35,74	39,72	-0,03	-4,52	-2,80
123,80	0,95	3,36	9,17	0,82	25,61	-5,44	-11,81
122,94	4,00	7,07	15,26	-2,02	35,13	-2,70	-9,22
118,05	11,71	10,61	27,59	17,50	4,17	-6,74	-9,66
117,86	-1,38	-2,22	-8,48	-0,13	6,58	-3,37	-11,87
107,67	2,91	0,61	-14,23	1,22	22,65	-5,99	-13,04
106,73	12,33	17,96	23,03	14,25	12,32	-4,58	-1,96
106,65	0,07	6,13	14,69	-1,84	15,27	-0,38	5,05
104,66	3,13	5,22	20,11	2,42	16,75	-0,58	-3,37
94,09	3,69	5,33	11,60	-5,00	39,16	-2,17	-8,92
92,00	2,03	0,88	2,18	-4,45	20,32	-1,46	-17,03
91,36	-2,25	-2,44	-0,16	-8,16	37,90	-4,26	-10,95
90,10	-2,83	9,85	16,94	7,83	2,32	-2,53	-3,07
87,70	-1,40	5,04	7,08	-14,01	68,14	-2,61	-5,00
87,20	23,91	17,52	27,63	4,80	-9,96	-12,45	-3,90
87,05	-0,05	-2,50	11,53	-7,80	0,55	4,58	9,79
86,68	0,75	0,16	1,09	0,39	15,19	-0,12	0,09
82,65	8,12	3,60	30,19	-4,43	27,69	-5,01	-6,35
81,01	4,20	4,31	12,12	4,02	24,29	-2,80	-10,11
80,36	3,44	3,56	17,30	-8,07	16,74	0,59	8,90
77,49	4,63	-12,39	18,14	3,86	22,37	-1,19	-5,03
76,90	13,93	-0,70	7,67	3,91	57,38	-2,19	2,31
75,03	4,12	2,39	13,02	3,10	28,63	-3,90	-9,76
74,96	-0,13	-4,91	5,90	-7,83	16,50	-0,22	-2,69
73,73	5,56	2,40	11,91	3,53	25,58	-4,34	-9,97
72,88	11,27	14,26	8,93	-10,82	58,46	-4,68	-11,49
71,72	5,49	1,59	10,60	2,16	13,84	-3,18	-3,80
71,64	-1,31	-8,54	12,81	13,86	8,41	-1,81	-2,02
71,18	-4,12	-6,61	-5,02	-10,31	21,33	-1,23	-1,29
71,04	2,10	-0,79	1,93	-8,88	14,90	-3,60	-4,06
69,25	0,15	0,58	-6,41	-9,04	30,21	-6,23	-11,77
67,48	11,14	7,35	4,59	-4,17	3,60	-1,29	1,52
67,10	-4,76	6,58	0,97	-2,64	-1,15	-0,50	-5,28
66,15	5,82	5,33	18,24	2,21	31,99	-2,85	-2,62
65,40	-0,62	-1,69	6,19	-2,04	15,28	-1,62	-1,33
65,24	6,65	4,43	3,94	-3,10	33,98	0,50	-3,39
64,14	9,62	7,62	16,10	-9,22	14,18	-0,34	20,62
63,70	2,09	-2,54	-4,42	2,97	23,87	-7,84	-17,03
63,29	7,72	6,50	-1,38	-2,69	44,26	-3,79	-9,62
63,14	7,75	7,11	9,18	6,37	5,34	-4,87	-13,67
61,08	16,94	8,42	1,19	-4,17	8,45	-2,44	1,15
59,02	3,61	13,55	24,59	4,85	25,69	-1,98	-7,74
59,02	8,66	5,41	13,06	10,82	-7,66	-4,41	0,80
59,02	5,33	4,84	8,90	9,09	16,81	-4,63	-6,31
59,02	1,73	-1,39	10,71	13,87	1,48	-5,41	-2,73
57,41	-9,43	5,59	5,19	4,76	27,88	3,31	1,51
57,35	16,62	5,34	9,93	-5,40	7,06	-4,16	5,76
55,30	12,79	7,06	17,49	2,87	-8,82	-1,74	5,85
54,63	6,50	6,34	22,52	8,24	-3,97	-2,90	5,68
51,98	12,83	3,40	40,58	19,55	-4,74	-0,34	-5,13
49,68	1,93	1,46	10,83	3,68	23,72	-7,84	-9,62
48,46	2,22	1,41	4,94	-3,36	14,25	-2,71	-16,88
46,33	1,34	0,72	8,89	-5,86	16,29	-4,07	-7,86
39,02	-1,95	-10,52	11,22	11,51	17,23	-0,13	2,49
37,38	3,10	6,47	-0,15	-6,46	10,98	-3,09	-8,35
36,06	3,64	6,01	14,46	6,44	22,50	-0,80	-0,73
29,33	5,67	2,31	6,01	1,10	25,92	-3,02	-14,76
27,53	8,21	2,13	15,65	3,05	30,03	-1,14	-4,56
27,15	-0,30	1,67	-0,12	-9,85	32,94	-3,41	-0,50
25,31	-3,36	-3,45	-9,44	-17,56	58,56	-3,60	-15,90
24,39	-0,46	6,45	14,79	-9,32	22,65	-1,55	-4,52
23,58	-5,90	7,24	2,25	-3,25	5,85	1,21	-5,21
23,13	6,04	3,59	3,12	0,95	30,42	-1,97	-9,24
20,59	6,50	0,83	-0,44	-2,23	-0,78	-2,24	-17,95
20,32	0,74	4,18	-2,27	9,13	8,06	-0,53	-16,41
18,90	4,67	-4,91	4,76	-2,47	23,44	-0,93	-5,53
18,36	3,89	-2,53	-1,01	-5,20	20,41	-4,83	-13,59
17,49	9,41	-3,65	8,76	8,83	29,68	0,41	-9,51
16,86	-3,80	-1,96	31,71	-8,70	9,65	-1,64	-4,26
16,67	7,56	-2,35	-2,18	1,28	20,55	-3,60	-19,88
16,59	0,21	1,28	22,17	-4,47	-13,65	-1,27	-23,05
16,39	1,13	1,17	2,11	5,01	9,67	0,18	-7,97
13,37	6,44	11,20	10,45	-3,32	2,23	4,45	2,78
11,97	3,29	4,75	-3,19	-13,98	-8,24	-1,43	-1,37
10,68	0,46	-0,93	5,89	-3,14	37,86	-1,38	-0,05
10,56	-0,67	6,67	-2,00	-5,92	-5,17	-0,87	-20,54
9,41	9,56	5,35	6,43	4,53	32,16	-2,00	-11,36
8,68	-11,80	-16,85	-15,01	-7,20	25,90	-1,65	-2,85
7,67	-4,47	-0,95	1,61	-12,25	21,51	-3,63	-6,83
6,02	4,70	2,37	14,89	-2,06	36,98	-2,55	-9,70
5,59	4,70	4,98	2,68	-3,16	52,11	-4,86	-13,44
5,39	-1,30	-0,74	-0,85	-4,95	1,51	-5,13	-10,64
5,39	3,04	-0,79	15,41	-1,45	31,75	-3,07	-3,14
4,29	-2,57	0,31	-22,44	-0,87	32,57	0,62	-5,40
3,92	9,43	1,49	10,86	8,92	34,43	-1,59	-13,01
1,89	4,83	1,57	3,76	-0,58	14,23	-2,20	-15,72
1,41	6,64	7,85	16,79	-3,79	12,99	-4,53	-23,65
0,66	-2,05	-2,78	4,34	-4,50	-10,25	-3,47	-4,80
0,03	4,69	-1,11	3,43	1,18	16,00	-2,22	-18,12
-2,23	-5,51	7,95	-9,45	5,77	23,59	-1,30	-17,83
-2,92	2,78	9,86	9,14	1,18	6,83	0,04	-9,06
-4,00	16,59	11,17	21,97	0,27	18,14	-5,26	-17,07
-4,00	-0,79	-12,21	-2,07	-19,03	2,20	0,62	-16,69
-4,34	2,68	0,74	1,23	0,46	5,65	-0,57	-11,44
-4,52	5,39	2,77	10,42	-1,86	18,68	-3,85	-23,83
-5,42	17,02	7,79	17,94	-2,41	26,10	-4,08	-14,09
-8,68	4,68	-0,40	2,48	-2,06	17,17	-4,64	-31,49
-10,37	-13,76	-1,21	-19,40	-15,06	29,48	3,23	9,46
-14,52	-14,43	-9,57	-24,41	-1,63	25,57	-3,15	-14,62
-18,18	17,42	0,25	28,48	16,85	1,83	0,04	-2,13
-22,94	-18,49	-11,63	-13,69	-23,36	61,32	-2,54	-5,77
-23,32	-4,14	6,07	4,26	-7,67	29,76	-1,24	-0,31
-26,69	9,24	7,13	17,18	-2,80	26,02	-3,09	-10,39
-27,76	-2,14	2,63	2,17	-12,82	22,64	1,36	-3,59
-31,63	-3,86	-6,75	-2,98	-21,28	29,26	-10,30	-12,10
-32,35	4,04	-2,90	20,87	-0,76	28,51	-4,23	-19,29
-34,12	2,92	0,36	9,66	-4,18	25,83	-3,05	-3,87
-42,14	5,52	10,42	10,92	-1,94	25,93	-0,53	-10,14
-42,14	9,90	10,42	10,92	-1,94	25,93	-1,34	-10,14
-49,71	-4,13	5,13	22,76	-3,17	-25,28	-1,43	-1,37
-55,69	0,16	14,53	20,64	-4,21	7,33	0,00	-13,48
-59,52	10,35	4,34	12,72	12,50	36,04	-1,94	-16,02
-61,89	5,43	-1,01	7,95	-6,00	13,61	3,45	3,24
-69,30	6,50	0,91	12,52	-4,45	19,34	-2,33	6,07
-81,89	13,93	5,19	19,46	-0,96	34,30	-7,06	-17,15
-85,15	14,48	12,12	15,27	-2,19	-21,07	2,69	-0,04
-107,76	-3,61	-10,46	-17,11	-27,03	10,10	-5,49	-7,93
